# Supplementary material for: ToxCast chemical library Wnt screen identifies diethanolamine as an activator of neural progenitor proliferation
Source: FASEB Bioadv. 2022 Mar 28;4(7):441–53. doi: 10.1096/fba.2021-00163 (PMC9254222; doi:10.1096/fba.2021-00163)
Supplement: Supplementary file 2 — Table S1 [file FBA2-4-441-s001.xlsx]

## Sheet: Screen
Chemical name	Dose	drugdose	Wnt Ratio	p-value Wnt	q-value Wnt	Toxicity	p-value toxicity	q-value toxicity	multidose wnt average	mutlidose tox average
Erythromycin	0.1 uM	Erythromycin_0.1 uM	1.02118	0.499564	0.434801	0.894059	0.159693	0.125104	0.871061	2.59463
Erythromycin	1 uM	Erythromycin_1 uM	0.992056	0.553441	0.455067	1.13636	0.506747	0.276873	0.871061	2.59463
Erythromycin	10 uM	Erythromycin_10 uM	0.807117	0.00744233	0.0469803	2.37559	0.00753894	0.0172561	0.871061	2.59463
Erythromycin	100 um	Erythromycin_100 um	0.663891	0.00726338	0.0467864	5.9725	0.000159371	0.00101811	0.871061	2.59463
3,5,3'-Triiodothyronine	0.1 uM	3,5,3'-Triiodothyronine_0.1 uM	1.16894	0.595442	0.471767	0.904476	0.0956859	0.0885691	0.878747	1.70641
3,5,3'-Triiodothyronine	1 uM	3,5,3'-Triiodothyronine_1 uM	1.1073	0.704542	0.509236	1.23589	0.2624	0.177424	0.878747	1.70641
3,5,3'-Triiodothyronine	10 uM	3,5,3'-Triiodothyronine_10 uM	1.0261	0.634632	0.483578	2.46967	0.00325808	0.00999687	0.878747	1.70641
3,5,3'-Triiodothyronine	100 uM	3,5,3'-Triiodothyronine_100 uM	0.212647	0.00177795	0.0200484	2.21562	0.102893	0.0931051	0.878747	1.70641
Cymoxanil	0.01 uM	Cymoxanil_0.01 uM	1.41787	0.0922745	0.207597	1.26492	0.0623934	0.0670662	1.26157	1.41008
Cymoxanil	0.1 uM	Cymoxanil_0.1 uM	1.34042	0.345006	0.374749	1.16046	0.102764	0.0930713	1.26157	1.41008
Cymoxanil	1 uM	Cymoxanil_1 uM	1.15066	0.100901	0.217721	1.08439	0.0347982	0.0471685	1.26157	1.41008
Cymoxanil	10 uM	Cymoxanil_10 uM	1.29485	0.0902203	0.205221	1.15483	0.0593302	0.065016	1.26157	1.41008
Cymoxanil	100 uM	Cymoxanil_100 uM	1.10404	0.843487	0.546776	2.38579	0.000237351	0.00140544	1.26157	1.41008
3-Methylaniline	0.1 uM	3-Methylaniline_0.1 uM	0.715877	0.000994883	0.0140436	1.49966	0.244432	0.168482	0.897549	1.40374
3-Methylaniline	1 uM	3-Methylaniline_1 uM	0.903873	0.0869004	0.201482	1.27538	0.199048	0.144945	0.897549	1.40374
3-Methylaniline	10 uM	3-Methylaniline_10 uM	0.784157	0.0374375	0.131194	1.31824	0.10587	0.094777	0.897549	1.40374
3-Methylaniline	100 uM	3-Methylaniline_100 uM	1.18629	0.688779	0.503666	1.52169	0.114401	0.0993041	0.897549	1.40374
Fluroxypyr-meptyl	0.01 uM	Fluroxypyr-meptyl_0.01 uM	1.20946	0.414562	0.402399	1.03883	0.687814	0.338903	1.08749	1.39786
Fluroxypyr-meptyl	0.1 uM	Fluroxypyr-meptyl_0.1 uM	0.965764	0.484187	0.429758	1.30075	0.00630173	0.0154686	1.08749	1.39786
Fluroxypyr-meptyl	1 uM	Fluroxypyr-meptyl_1 uM	1.048	0.658161	0.491989	1.1488	0.0217499	0.034357	1.08749	1.39786
Fluroxypyr-meptyl	10 uM	Fluroxypyr-meptyl_10 uM	1.01241	0.82639	0.542943	1.19584	0.0643269	0.0683	1.08749	1.39786
Fluroxypyr-meptyl	100 uM	Fluroxypyr-meptyl_100 uM	1.20183	0.164711	0.27435	2.30508	0.0021044	0.00737305	1.08749	1.39786
2-Ethoxyethanol	0.1 uM	2-Ethoxyethanol_0.1 uM	1.03713	0.795164	0.535047	1.22711	0.201349	0.146305	1.11947	1.3806
2-Ethoxyethanol	1 uM	2-Ethoxyethanol_1 uM	1.00611	0.529826	0.446413	1.25857	0.104937	0.0941966	1.11947	1.3806
2-Ethoxyethanol	10 uM	2-Ethoxyethanol_10 uM	1.18239	0.442609	0.414933	1.37844	0.123621	0.105054	1.11947	1.3806
2-Ethoxyethanol	100 uM	2-Ethoxyethanol_100 uM	1.25226	0.302497	0.355252	1.65829	0.000289939	0.00165395	1.11947	1.3806
Pirimicarb	0.01 uM	Pirimicarb_0.01 uM	1.186	0.484493	0.429845	1.0908	0.35904	0.220064	1.03582	1.37646
Pirimicarb	0.1 uM	Pirimicarb_0.1 uM	1.14731	0.646948	0.48796	1.08511	0.241678	0.166981	1.03582	1.37646
Pirimicarb	1 uM	Pirimicarb_1 uM	1.13595	0.44987	0.417402	1.09737	0.167265	0.128843	1.03582	1.37646
Pirimicarb	10 uM	Pirimicarb_10 uM	0.827717	0.138637	0.25523	1.20654	0.00507526	0.0135592	1.03582	1.37646
Pirimicarb	100 uM	Pirimicarb_100 uM	0.882142	0.0573542	0.16162	2.40249	0.0257419	0.0382745	1.03582	1.37646
Oxytetracycline hydrochloride	0.1 uM	Oxytetracycline hydrochloride_0.1 uM	1.0886	0.570913	0.461429	0.958728	0.0192312	0.0316113	0.689879	1.37165
Oxytetracycline hydrochloride	1 uM	Oxytetracycline hydrochloride_1 uM	1.03137	0.885806	0.55829	1.34958	0.0969943	0.089405	0.689879	1.37165
Oxytetracycline hydrochloride	10 uM	Oxytetracycline hydrochloride_10 uM	0.561766	0.00350885	0.0296448	2.27556	0.000856795	0.00385785	0.689879	1.37165
Oxytetracycline hydrochloride	100 uM	Oxytetracycline hydrochloride_100 uM	0.0777838	2.4503e-06	0.000761357	0.902741	0.167647	0.12899	0.689879	1.37165
Benzoic acid	0.1 uM	Benzoic acid_0.1 uM	1.18711	0.284811	0.34509	1.20872	0.147123	0.118158	1.04139	1.36452
Benzoic acid	1 uM	Benzoic acid_1 uM	0.956153	0.384633	0.389026	1.1282	0.558173	0.296323	1.04139	1.36452
Benzoic acid	10 uM	Benzoic acid_10 uM	0.996285	0.754244	0.52246	1.34655	0.0396674	0.0507456	1.04139	1.36452
Benzoic acid	100 uM	Benzoic acid_100 uM	1.02602	0.58349	0.467439	1.77463	0.0524103	0.0600316	1.04139	1.36452
EPTC	0.01 uM	EPTC_0.01 uM	1.35202	0.221121	0.311157	0.910678	0.564653	0.298636	1.16326	1.34881
EPTC	0.1 uM	EPTC_0.1 uM	1.21607	0.540983	0.450129	0.898433	0.232871	0.162551	1.16326	1.34881
EPTC	1 uM	EPTC_1 uM	0.85892	0.0024797	0.0245032	1.09336	0.0570476	0.0633572	1.16326	1.34881
EPTC	10 uM	EPTC_10 uM	1.2961	0.39559	0.392708	0.917663	0.804611	0.374578	1.16326	1.34881
EPTC	100 uM	EPTC_100 uM	1.09319	0.926451	0.569406	2.9239	0.000787329	0.00363769	1.16326	1.34881
SR125047	0.1 uM	SR125047_0.1 uM	1.11797	0.760275	0.524206	1.01163	0.353722	0.217992	1.0214	1.34311
SR125047	1 uM	SR125047_1 uM	1.1002	0.813665	0.539756	1.16325	0.507349	0.276936	1.0214	1.34311
SR125047	10 uM	SR125047_10 uM	1.04168	0.647634	0.488297	1.13548	0.692899	0.340332	1.0214	1.34311
SR125047	100 uM	SR125047_100 uM	0.825761	0.185161	0.286527	2.06207	0.0408511	0.0518018	1.0214	1.34311
Vinclozolin	0.01 uM	Vinclozolin_0.01 uM	1.39019	0.351339	0.37818	1.03446	0.674668	0.334631	1.15712	1.33576
Vinclozolin	0.1 uM	Vinclozolin_0.1 uM	1.47096	0.234159	0.316935	0.903843	0.632451	0.321318	1.15712	1.33576
Vinclozolin	1 uM	Vinclozolin_1 uM	0.951284	0.126588	0.244515	1.09341	0.18757	0.139321	1.15712	1.33576
Vinclozolin	10 uM	Vinclozolin_10 uM	0.949837	0.481472	0.429071	1.27635	0.119909	0.102675	1.15712	1.33576
Vinclozolin	100 uM	Vinclozolin_100 uM	1.02334	0.601657	0.474082	2.37074	0.0116095	0.0226714	1.15712	1.33576
LiCl (control)	1 mM	LiCl (act)_1 mM	1.06134	0.827981	0.542981	1.14353	0.130297	0.108336	2.30769	1.32477
LiCl (control)	10 uM	LiCl (act)_10 uM	1.05404	0.666762	0.495109	1.012	0.244408	0.168482	2.30769	1.32477
LiCl (control)	100 uM	LiCl (Act)_100 uM	1.24922	0.489655	0.43155	1.0003	0.954823	0.414938	2.30769	1.32477
LiCl (control)	10mM	LiCl (Act)_10mM	5.86617	0.0244093	0.0996494	2.14327	0.00187251	0.00679572	2.30769	1.32477
Naphthalene	0.1 uM	Naphthalene_0.1 uM	1.17046	0.630579	0.483578	1.18179	0.124216	0.105251	1.28549	1.32444
Naphthalene	1 uM	Naphthalene_1 uM	1.17741	0.36623	0.382205	1.14241	0.232184	0.162136	1.28549	1.32444
Naphthalene	10 uM	Naphthalene_10 uM	1.31866	0.13822	0.254966	1.33124	0.00725018	0.0168091	1.28549	1.32444
Naphthalene	100 uM	Naphthalene_100 uM	1.47543	0.0663256	0.173074	1.64234	0.00885406	0.0191974	1.28549	1.32444
5-Amino-2-methylphenol	0.1 uM	5-Amino-2-methylphenol_0.1 uM	1.04585	0.850159	0.548232	1.00439	0.81588	0.378173	0.786175	1.32183
5-Amino-2-methylphenol	1 uM	5-Amino-2-methylphenol_1 uM	0.771157	0.00083132	0.0127734	1.22256	0.575176	0.302153	0.786175	1.32183
5-Amino-2-methylphenol	10 uM	5-Amino-2-methylphenol_10 uM	0.809033	0.0658249	0.172357	1.27864	0.327792	0.207247	0.786175	1.32183
5-Amino-2-methylphenol	100 uM	5-Amino-2-methylphenol_100 uM	0.518659	0.00158844	0.0185859	1.78172	0.0283659	0.0405962	0.786175	1.32183
Di(2-ethylhexyl) adipate	0.1 uM	Di(2-ethylhexyl) adipate_0.1 uM	1.31518	0.137957	0.254966	1.15319	0.221845	0.156829	1.3044	1.32179
Di(2-ethylhexyl) adipate	1 uM	Di(2-ethylhexyl) adipate_1 uM	1.11314	0.576388	0.464435	1.0934	0.574646	0.302092	1.3044	1.32179
Di(2-ethylhexyl) adipate	10 uM	Di(2-ethylhexyl) adipate_10 uM	1.37298	0.0505982	0.151605	1.27986	0.081101	0.0799209	1.3044	1.32179
Di(2-ethylhexyl) adipate	100 um	Di(2-ethylhexyl) adipate_100 um	1.41628	0.101613	0.217969	1.76073	0.00927585	0.0197488	1.3044	1.32179
Aplaviroc hydrochloride	0.1 uM	Aplaviroc hydrochloride_0.1 uM	1.15137	0.747346	0.520791	0.995134	0.381078	0.229406	1.13466	1.32172
Aplaviroc hydrochloride	1 uM	Aplaviroc hydrochloride_1 uM	1.2629	0.375723	0.385407	1.01387	0.149606	0.119328	1.13466	1.32172
Aplaviroc hydrochloride	10 uM	Aplaviroc hydrochloride_10 uM	1.03228	0.750979	0.521998	1.04415	0.911266	0.403796	1.13466	1.32172
Aplaviroc hydrochloride	100 uM	Aplaviroc hydrochloride_100 uM	1.09208	0.993472	0.586896	2.2337	0.00652551	0.0158261	1.13466	1.32172
1,3-Diisopropylbenzene	0.1 uM	1,3-Diisopropylbenzene_0.1 uM	1.13738	0.597552	0.472454	1.12321	0.148111	0.118623	1.22524	1.31951
1,3-Diisopropylbenzene	1 uM	1,3-Diisopropylbenzene_1 uM	0.929064	0.419824	0.404901	1.28015	0.0616484	0.0665125	1.22524	1.31951
1,3-Diisopropylbenzene	10 uM	1,3-Diisopropylbenzene_10 uM	1.33173	0.381471	0.387777	1.1732	0.255368	0.17383	1.22524	1.31951
1,3-Diisopropylbenzene	100 um	1,3-Diisopropylbenzene_100 um	1.50279	0.17095	0.277798	1.70149	0.0105797	0.0214317	1.22524	1.31951
Sodium saccharin hydrate	0.1 uM	Sodium saccharin hydrate_0.1 uM	1.02833	0.598895	0.472642	1.04576	0.731272	0.351423	1.1859	1.31672
Sodium saccharin hydrate	1 uM	Sodium saccharin hydrate_1 uM	1.00724	0.507663	0.436985	1.15261	0.126845	0.106633	1.1859	1.31672
Sodium saccharin hydrate	10 uM	Sodium saccharin hydrate_10 uM	1.25488	0.200115	0.296094	1.35491	0.000254806	0.00149135	1.1859	1.31672
Sodium saccharin hydrate	100 uM	Sodium saccharin hydrate_100 uM	1.45315	0.117993	0.236026	1.71359	0.0133556	0.0248818	1.1859	1.31672
Acenaphthene	0.1 uM	Acenaphthene_0.1 uM	1.11263	0.790167	0.532654	1.16613	0.223729	0.1577	1.18693	1.31323
Acenaphthene	1 uM	Acenaphthene_1 uM	0.98918	0.421372	0.405631	1.26324	0.0176444	0.0296529	1.18693	1.31323
Acenaphthene	10 uM	Acenaphthene_10 uM	1.27826	0.318579	0.363929	1.14458	0.294275	0.191434	1.18693	1.31323
Acenaphthene	100 uM	Acenaphthene_100 uM	1.36765	0.451801	0.418141	1.67896	0.0771516	0.0775413	1.18693	1.31323
Furfural	0.1 uM	Furfural_0.1 uM	0.771919	0.0294667	0.112287	1.23894	0.0611529	0.0661607	0.9024	1.31215
Furfural	1 uM	Furfural_1 uM	0.902497	0.089226	0.204188	1.3591	0.063182	0.0675197	0.9024	1.31215
Furfural	10 uM	Furfural_10 uM	0.923647	0.0499636	0.151171	1.1978	0.336916	0.2113	0.9024	1.31215
Furfural	100 uM	Furfural_100 uM	1.01154	0.322887	0.365696	1.45277	0.0878533	0.0841316	0.9024	1.31215
Acrylamide	0.1 uM	Acrylamide_0.1 uM	0.860085	0.0645951	0.170093	1.25818	0.0647686	0.068548	0.92701	1.30906
Acrylamide	1 uM	Acrylamide_1 uM	0.9049	0.370604	0.383948	1.30385	0.565471	0.298913	0.92701	1.30906
Acrylamide	10 uM	Acrylamide_10 uM	0.838947	0.00873839	0.0526258	1.31073	0.319403	0.20352	0.92701	1.30906
Acrylamide	100 um	Acrylamide_100 um	1.10411	0.867216	0.552803	1.36349	0.048623	0.0575982	0.92701	1.30906
1,2,4-Trichlorobenzene	0.1 uM	1,2,4-Trichlorobenzene_0.1 uM	0.910987	0.161436	0.272452	1.24098	0.231525	0.161788	1.10349	1.30877
1,2,4-Trichlorobenzene	1 uM	1,2,4-Trichlorobenzene_1 uM	0.88559	0.182978	0.285066	1.26841	0.287371	0.188518	1.10349	1.30877
1,2,4-Trichlorobenzene	10 uM	1,2,4-Trichlorobenzene_10 uM	1.04414	0.784779	0.531949	1.33663	0.0829268	0.0810497	1.10349	1.30877
1,2,4-Trichlorobenzene	100 uM	1,2,4-Trichlorobenzene_100 uM	1.57323	0.021383	0.093873	1.38905	0.177989	0.134695	1.10349	1.30877
Monobenzyl phthalate	0.1 uM	Monobenzyl phthalate_0.1 uM	1.1033	0.820054	0.541531	1.17954	0.328172	0.207422	1.14016	1.30751
Monobenzyl phthalate	1 uM	Monobenzyl phthalate_1 uM	0.985987	0.408821	0.39966	1.26689	0.00862853	0.0188904	1.14016	1.30751
Monobenzyl phthalate	10 uM	Monobenzyl phthalate_10 uM	1.30867	0.181719	0.283737	1.26744	0.138385	0.113459	1.14016	1.30751
Monobenzyl phthalate	100 uM	Monobenzyl phthalate_100 uM	1.16268	0.501465	0.434962	1.51617	0.00108204	0.00455864	1.14016	1.30751
Methamidophos	0.01 uM	Methamidophos_0.01 uM	1.56166	0.167962	0.276813	1.08439	0.643935	0.324871	1.36176	1.30705
Methamidophos	0.1 uM	Methamidophos_0.1 uM	1.4295	0.0515565	0.151605	0.989288	0.927602	0.407674	1.36176	1.30705
Methamidophos	1 uM	Methamidophos_1 uM	1.10133	0.51493	0.43996	1.14441	0.116057	0.100182	1.36176	1.30705
Methamidophos	10 uM	Methamidophos_10 uM	1.30738	0.300477	0.353984	1.04234	0.439957	0.252825	1.36176	1.30705
Methamidophos	100 uM	Methamidophos_100 uM	1.40894	0.045983	0.143991	2.27483	0.000576938	0.00288483	1.36176	1.30705
Dimethoxane	0.1 uM	Dimethoxane_0.1 uM	1.09639	0.470311	0.424454	1.22828	0.259864	0.17618	0.940193	1.30417
Dimethoxane	1 uM	Dimethoxane_1 uM	0.975819	0.369188	0.383516	1.09929	0.925925	0.407643	0.940193	1.30417
Dimethoxane	10 uM	Dimethoxane_10 uM	0.952144	0.2887	0.346665	1.25953	0.027069	0.0396283	0.940193	1.30417
Dimethoxane	100 um	Dimethoxane_100 um	0.736418	0.124424	0.241798	1.62959	0.13132	0.108959	0.940193	1.30417
Bensulide	0.01 uM	Bensulide_0.01 uM	0.947365	0.316062	0.363106	1.512	0.0925016	0.0868853	0.863241	1.30364
Bensulide	0.1 uM	Bensulide_0.1 uM	1.04199	0.699645	0.506613	1.1929	0.138227	0.113375	0.863241	1.30364
Bensulide	1 uM	Bensulide_1 uM	1.11277	0.494591	0.43317	1.04361	0.121642	0.103677	0.863241	1.30364
Bensulide	10 uM	Bensulide_10 uM	0.808427	0.00335599	0.0291268	1.4915	0.0278962	0.0402655	0.863241	1.30364
Bensulide	100 uM	Bensulide_100 uM	0.405654	0.000307346	0.00676712	1.2782	0.257758	0.175222	0.863241	1.30364
Propyzamide	0.01 uM	Propyzamide_0.01 uM	0.93325	0.50447	0.436068	1.37945	0.00691708	0.0164908	1.08434	1.30091
Propyzamide	0.1 uM	Propyzamide_0.1 uM	1.04828	0.717653	0.513349	1.19859	0.0545632	0.0615233	1.08434	1.30091
Propyzamide	1 uM	Propyzamide_1 uM	1.09011	0.336904	0.371546	1.12427	0.253172	0.172742	1.08434	1.30091
Propyzamide	10 uM	Propyzamide_10 uM	1.15694	0.378248	0.386891	1.08549	0.130318	0.108336	1.08434	1.30091
Propyzamide	100 uM	Propyzamide_100 uM	1.19312	0.520029	0.442251	1.71677	0.00499168	0.0134391	1.08434	1.30091
Malic acid	0.1 uM	Malic acid_0.1 uM	0.766679	0.0386846	0.132491	1.3288	0.293286	0.190975	0.768636	1.30091
Malic acid	1 uM	Malic acid_1 uM	0.818424	0.164247	0.274335	1.26449	0.391943	0.233448	0.768636	1.30091
Malic acid	10 uM	Malic acid_10 uM	0.706836	0.00727776	0.0467864	1.31782	0.0623129	0.0670317	0.768636	1.30091
Malic acid	100 uM	Malic acid_100 uM	0.782604	0.000379937	0.00787024	1.29252	0.0824875	0.0808544	0.768636	1.30091
Tetrodotoxin (TTX)	0.01 uM	Tetrodotoxin (TTX)_0.01 uM	1.05349	0.960974	0.578809	1.02252	0.810737	0.376651	1.22486	1.30075
Tetrodotoxin (TTX)	0.1 uM	Tetrodotoxin (TTX)_0.1 uM	1.11615	0.786084	0.531995	0.976426	0.926949	0.407674	1.22486	1.30075
Tetrodotoxin (TTX)	1 uM	Tetrodotoxin (TTX)_1 uM	1.0946	0.281157	0.343508	0.903812	0.0264726	0.0391026	1.22486	1.30075
Tetrodotoxin (TTX)	10 uM	Tetrodotoxin (TTX)_10 uM	1.06234	0.80457	0.537882	1.03224	0.35801	0.219699	1.22486	1.30075
Tetrodotoxin (TTX)	100 uM	Tetrodotoxin (TTX)_100 uM	1.79773	0.00595082	0.0410865	2.56873	0.0043011	0.0121311	1.22486	1.30075
1,2-Propylene glycol	0.1 uM	1,2-Propylene glycol_0.1 uM	0.815353	0.0123113	0.0665923	1.33413	3.60948e-05	0.000309262	0.957585	1.29482
1,2-Propylene glycol	1 uM	1,2-Propylene glycol_1 uM	0.913481	0.0561544	0.160403	1.18222	0.109444	0.0966568	0.957585	1.29482
1,2-Propylene glycol	10 uM	1,2-Propylene glycol_10 uM	0.875185	0.0701366	0.179283	1.23884	0.295951	0.192401	0.957585	1.29482
1,2-Propylene glycol	100 uM	1,2-Propylene glycol_100 uM	1.22632	0.199781	0.296016	1.4241	0.0434532	0.0538165	0.957585	1.29482
1,3-Benzenediamine	0.1 uM	1,3-Benzenediamine_0.1 uM	1.06232	0.996394	0.587795	1.19365	0.115994	0.100171	0.927885	1.29294
1,3-Benzenediamine	1 uM	1,3-Benzenediamine_1 uM	0.971474	0.272442	0.33886	1.05303	0.821805	0.379615	0.927885	1.29294
1,3-Benzenediamine	10 uM	1,3-Benzenediamine_10 uM	0.946367	0.493412	0.433162	1.18685	0.025797	0.0383283	0.927885	1.29294
1,3-Benzenediamine	100 uM	1,3-Benzenediamine_100 uM	0.731374	0.0674019	0.174687	1.73824	0.021061	0.0337159	0.927885	1.29294
Thiamethoxam	0.01 uM	Thiamethoxam_0.01 uM	1.13824	0.115994	0.234284	1.14323	0.0682885	0.0713207	1.10062	1.28934
Thiamethoxam	0.1 uM	Thiamethoxam_0.1 uM	1.1854	0.493122	0.433162	1.09334	0.217407	0.154639	1.10062	1.28934
Thiamethoxam	1 uM	Thiamethoxam_1 uM	1.00706	0.199851	0.296016	1.09871	0.0328813	0.0453667	1.10062	1.28934
Thiamethoxam	10 uM	Thiamethoxam_10 uM	0.971414	0.679957	0.499601	0.959107	0.979844	0.421738	1.10062	1.28934
Thiamethoxam	100 uM	Thiamethoxam_100 uM	1.201	0.380923	0.387759	2.15229	0.00212438	0.00737921	1.10062	1.28934
Eugenol	0.1 uM	Eugenol_0.1 uM	1.02146	0.422484	0.406005	1.14486	0.418106	0.244369	1.22142	1.2866
Eugenol	1 uM	Eugenol_1 uM	1.12881	0.362434	0.380602	1.23818	0.0162568	0.0281801	1.22142	1.2866
Eugenol	10 uM	Eugenol_10 uM	1.18618	0.0385762	0.132491	1.32086	0.0794872	0.078984	1.22142	1.2866
Eugenol	100 uM	Eugenol_100 uM	1.54925	0.0557342	0.159692	1.44249	0.0328574	0.0453667	1.22142	1.2866
3,4-Dimethylphenol	0.1 uM	3,4-Dimethylphenol_0.1 uM	0.816568	0.0317424	0.118041	1.18159	0.533483	0.287055	1.06739	1.28412
3,4-Dimethylphenol	1 uM	3,4-Dimethylphenol_1 uM	0.979942	0.38363	0.388759	1.32294	0.180844	0.136288	1.06739	1.28412
3,4-Dimethylphenol	10 uM	3,4-Dimethylphenol_10 uM	1.0739	0.326345	0.367401	1.40703	0.0181766	0.0303457	1.06739	1.28412
3,4-Dimethylphenol	100 uM	3,4-Dimethylphenol_100 uM	1.39915	0.132846	0.250338	1.22493	0.0433018	0.0537319	1.06739	1.28412
Vitamin E (alpha-tocopherol)	0.01 uM	Vitamin E (alpha-tocopherol)_0.01 uM	0.793494	0.329451	0.36852	1.15326	0.0285435	0.0408215	1.10323	1.28097
Vitamin E (alpha-tocopherol)	0.1 uM	Vitamin E (alpha-tocopherol)_0.1 uM	1.04403	0.697324	0.506426	1.01926	0.639938	0.323726	1.10323	1.28097
Vitamin E (alpha-tocopherol)	1 uM	Vitamin E (alpha-tocopherol)_1 uM	1.18216	0.128638	0.246899	0.962581	0.858161	0.39003	1.10323	1.28097
Vitamin E (alpha-tocopherol)	10 uM	Vitamin E (alpha-tocopherol)_10 uM	0.990167	0.550752	0.454169	1.27551	0.0184047	0.0305753	1.10323	1.28097
Vitamin E (alpha-tocopherol)	100 uM	Vitamin E (alpha-tocopherol)_100 uM	1.50629	0.00284156	0.0264878	1.99422	0.00196236	0.00698414	1.10323	1.28097
DL-AP5	0.01 uM	DL-AP5_0.01 uM	1.34877	0.0570849	0.161414	0.767197	0.277155	0.184082	1.21582	1.28079
DL-AP5	0.1 uM	DL-AP5_0.1 uM	1.19415	0.453319	0.418795	0.900793	0.345008	0.214318	1.21582	1.28079
DL-AP5	1 uM	DL-AP5_1 uM	0.92545	0.124954	0.242323	1.22127	0.0224424	0.0350165	1.21582	1.28079
DL-AP5	10 uM	DL-AP5_10 uM	0.917762	0.151161	0.264143	1.06055	0.00610233	0.0151816	1.21582	1.28079
DL-AP5	100 uM	DL-AP5_100 uM	1.69299	4.46087e-06	0.000827816	2.45415	0.00154594	0.00593196	1.21582	1.28079
Clopyralid-olamine	0.01 uM	Clopyralid-olamine_0.01 uM	0.868263	0.137253	0.254694	1.41449	0.226716	0.158976	1.43287	1.27664
Clopyralid-olamine	0.1 uM	Clopyralid-olamine_0.1 uM	0.939682	0.0705372	0.179814	1.17883	0.227673	0.159371	1.43287	1.27664
Clopyralid-olamine	1 uM	Clopyralid-olamine_1 uM	1.18349	0.0503715	0.151465	1.06273	0.37303	0.225701	1.43287	1.27664
Clopyralid-olamine	10 uM	Clopyralid-olamine_10 uM	1.56183	0.0828321	0.19866	1.19846	0.0225968	0.0351734	1.43287	1.27664
Clopyralid-olamine	100 uM	Clopyralid-olamine_100 uM	2.61109	0.00441095	0.034845	1.52868	0.000605767	0.00299204	1.43287	1.27664
PharmaGSID_47261	0.1 uM	PharmaGSID_47261_0.1 uM	0.995755	0.613679	0.478586	0.944295	0.0648882	0.068548	0.7993	1.271
PharmaGSID_47261	1 uM	PharmaGSID_47261_1 uM	0.948996	0.412456	0.400929	1.08428	0.937766	0.410818	0.7993	1.271
PharmaGSID_47261	10 uM	PharmaGSID_47261_10 uM	0.684489	0.00596505	0.0410865	1.5671	0.000326948	0.00183917	0.7993	1.271
PharmaGSID_47261	100 uM	PharmaGSID_47261_100 uM	0.56796	0.00598962	0.0411543	1.48833	0.0483449	0.0574886	0.7993	1.271
Dimethylarsinic acid	0.01 uM	Dimethylarsinic acid_0.01 uM	0.807193	0.00435581	0.0347946	1.36221	0.000913011	0.00401943	1.01158	1.27062
Dimethylarsinic acid	0.1 uM	Dimethylarsinic acid_0.1 uM	1.10168	0.842182	0.546183	1.0348	0.319479	0.20352	1.01158	1.27062
Dimethylarsinic acid	1 uM	Dimethylarsinic acid_1 uM	0.899184	0.0116141	0.0635588	1.14212	0.117978	0.10134	1.01158	1.27062
Dimethylarsinic acid	10 uM	Dimethylarsinic acid_10 uM	1.09294	0.495081	0.433174	1.24824	0.0473956	0.0569281	1.01158	1.27062
Dimethylarsinic acid	100 uM	Dimethylarsinic acid_100 uM	1.15693	0.214524	0.306703	1.56576	0.00178066	0.00658032	1.01158	1.27062
Heptanoic acid	0.1 uM	Heptanoic acid_0.1 uM	1.02345	0.760983	0.524413	1.16201	0.50476	0.276144	1.04007	1.26734
Heptanoic acid	1 uM	Heptanoic acid_1 uM	1.15364	0.456332	0.419589	1.16873	0.814642	0.377772	1.04007	1.26734
Heptanoic acid	10 uM	Heptanoic acid_10 uM	1.06571	0.974459	0.581432	1.22246	0.0382902	0.049838	1.04007	1.26734
Heptanoic acid	100 um	Heptanoic acid_100 um	0.917488	0.038691	0.132491	1.51615	0.0260852	0.0385865	1.04007	1.26734
Hexanoic acid	0.1 uM	Hexanoic acid_0.1 uM	1.01986	0.745717	0.520434	1.25864	0.0730014	0.0747121	1.06781	1.26546
Hexanoic acid	1 uM	Hexanoic acid_1 uM	0.925668	0.0116844	0.0636949	1.1594	0.271765	0.181874	1.06781	1.26546
Hexanoic acid	10 uM	Hexanoic acid_10 uM	1.05256	0.891545	0.560254	1.23516	0.038219	0.049838	1.06781	1.26546
Hexanoic acid	100 um	Hexanoic acid_100 um	1.27313	0.0170528	0.0812395	1.40862	0.00312339	0.00970117	1.06781	1.26546
Imazapic	0.01 uM	Imazapic_0.01 uM	0.825113	0.00232325	0.0235395	1.11458	0.507098	0.276873	0.941308	1.26473
Imazapic	0.1 uM	Imazapic_0.1 uM	0.816389	0.0458749	0.143982	1.16849	0.0367511	0.0487072	0.941308	1.26473
Imazapic	1 uM	Imazapic_1 uM	0.929859	0.270272	0.33832	1.18072	0.0219378	0.0345998	0.941308	1.26473
Imazapic	10 uM	Imazapic_10 uM	0.839344	0.00329552	0.0289187	1.13501	0.17762	0.134466	0.941308	1.26473
Imazapic	100 uM	Imazapic_100 uM	1.29584	0.146846	0.261315	1.72484	0.0599478	0.0653915	0.941308	1.26473
GSK232420A	0.1 uM	GSK232420A_0.1 uM	0.924611	0.359059	0.380104	1.26551	0.137223	0.112826	0.766584	1.26463
GSK232420A	1 uM	GSK232420A_1 uM	0.89567	0.135867	0.253638	1.17338	0.589306	0.306472	0.766584	1.26463
GSK232420A	10 uM	GSK232420A_10 uM	0.683774	0.0065348	0.0435222	1.33852	0.064889	0.068548	0.766584	1.26463
GSK232420A	100 uM	GSK232420A_100 uM	0.562279	0.00529866	0.0388913	1.2811	0.016121	0.0280362	0.766584	1.26463
Paclobutrazol	0.01 uM	Paclobutrazol_0.01 uM	0.83694	0.152236	0.264425	1.24897	0.0271546	0.0396649	1.12327	1.26139
Paclobutrazol	0.1 uM	Paclobutrazol_0.1 uM	1.06998	0.970551	0.580647	1.15543	0.236215	0.164159	1.12327	1.26139
Paclobutrazol	1 uM	Paclobutrazol_1 uM	1.13601	0.376333	0.385537	1.05926	0.110856	0.0976397	1.12327	1.26139
Paclobutrazol	10 uM	Paclobutrazol_10 uM	1.28313	0.205826	0.300614	1.22029	0.0198473	0.0323093	1.12327	1.26139
Paclobutrazol	100 uM	Paclobutrazol_100 uM	1.29028	0.142705	0.25733	1.623	0.0192691	0.0316479	1.12327	1.26139
Sodium xylenesulfonate	0.1 uM	Sodium xylenesulfonate_0.1 uM	0.887305	0.0327282	0.120744	1.13433	0.471637	0.265169	1.09812	1.25966
Sodium xylenesulfonate	1 uM	Sodium xylenesulfonate_1 uM	0.885332	0.00534265	0.0391114	1.05836	0.964915	0.417531	1.09812	1.25966
Sodium xylenesulfonate	10 uM	Sodium xylenesulfonate_10 uM	1.26079	0.0722255	0.182454	1.28493	0.0251252	0.0376896	1.09812	1.25966
Sodium xylenesulfonate	100 uM	Sodium xylenesulfonate_100 uM	1.35904	0.134692	0.252963	1.56104	0.0703106	0.0728316	1.09812	1.25966
Bis(2-methoxyethyl) ether	0.1 uM	Bis(2-methoxyethyl) ether_0.1 uM	1.05609	0.910408	0.564633	1.08358	0.944295	0.411951	1.05203	1.25921
Bis(2-methoxyethyl) ether	1 uM	Bis(2-methoxyethyl) ether_1 uM	0.871151	0.0112936	0.0625947	1.30381	0.368834	0.223898	1.05203	1.25921
Bis(2-methoxyethyl) ether	10 uM	Bis(2-methoxyethyl) ether_10 uM	0.862059	0.208147	0.301908	1.34338	0.268337	0.180248	1.05203	1.25921
Bis(2-methoxyethyl) ether	100 uM	Bis(2-methoxyethyl) ether_100 uM	1.41882	0.458785	0.420649	1.30606	0.356681	0.219082	1.05203	1.25921
Malaoxon	0.01 uM	Malaoxon_0.01 uM	1.21686	0.641755	0.486087	1.23218	0.157907	0.124282	1.14269	1.2565
Malaoxon	0.1 uM	Malaoxon_0.1 uM	0.980999	0.35693	0.37958	1.29801	0.00215917	0.00743327	1.14269	1.2565
Malaoxon	1 uM	Malaoxon_1 uM	1.07013	0.804429	0.537882	1.16868	0.00714707	0.0167906	1.14269	1.2565
Malaoxon	10 uM	Malaoxon_10 uM	1.22202	0.190315	0.290033	1.09758	0.117571	0.101101	1.14269	1.2565
Malaoxon	100 uM	Malaoxon_100 uM	1.22344	0.0885833	0.203551	1.48601	0.0357309	0.0479513	1.14269	1.2565
1-Tridecanol	0.1 uM	1-Tridecanol_0.1 uM	1.0003	0.668105	0.495409	1.23689	0.217809	0.154712	1.10057	1.25466
1-Tridecanol	1 uM	1-Tridecanol_1 uM	1.13754	0.546977	0.45268	1.18677	0.384835	0.23049	1.10057	1.25466
1-Tridecanol	10 uM	1-Tridecanol_10 uM	1.00602	0.659395	0.492152	1.30735	0.0265407	0.0391519	1.10057	1.25466
1-Tridecanol	100 um	1-Tridecanol_100 um	1.25841	0.191429	0.290938	1.28763	0.0503579	0.0589766	1.10057	1.25466
Butanoic acid	0.1 uM	Butanoic acid_0.1 uM	1.30659	0.147548	0.261315	1.03365	0.627192	0.319287	1.26064	1.25383
Butanoic acid	1 uM	Butanoic acid_1 uM	0.999556	0.296599	0.35265	1.10509	0.600645	0.309902	1.26064	1.25383
Butanoic acid	10 uM	Butanoic acid_10 uM	1.12115	0.0256963	0.103543	1.14358	0.500735	0.275329	1.26064	1.25383
Butanoic acid	100 uM	Butanoic acid_100 uM	1.61527	0.0994119	0.216883	1.73298	0.0084189	0.0185518	1.26064	1.25383
N-Methyldioctylamine	0.1 uM	N-Methyldioctylamine_0.1 uM	1.15838	0.551917	0.454519	1.07586	0.916418	0.405116	0.952508	1.25297
N-Methyldioctylamine	1 uM	N-Methyldioctylamine_1 uM	1.00087	0.147407	0.261315	1.1336	0.431539	0.249967	0.952508	1.25297
N-Methyldioctylamine	10 uM	N-Methyldioctylamine_10 uM	0.755149	0.0470673	0.146247	1.27111	0.547216	0.292007	0.952508	1.25297
N-Methyldioctylamine	100 uM	N-Methyldioctylamine_100 uM	0.895623	0.190438	0.290063	1.53132	0.048856	0.0576899	0.952508	1.25297
N,N,N-Trimethyl(oxiran-2-yl)methanaminium chloride	0.1 uM	N,N,N-Trimethyl(oxiran-2-yl)methanaminium chloride_0.1 uM	1.00956	0.562271	0.459136	1.27798	0.380042	0.229122	0.987874	1.25056
N,N,N-Trimethyl(oxiran-2-yl)methanaminium chloride	1 uM	N,N,N-Trimethyl(oxiran-2-yl)methanaminium chloride_1 uM	0.867647	0.219092	0.310377	1.21465	0.650688	0.326569	0.987874	1.25056
N,N,N-Trimethyl(oxiran-2-yl)methanaminium chloride	10 uM	N,N,N-Trimethyl(oxiran-2-yl)methanaminium chloride_10 uM	0.985994	0.810535	0.539163	1.2514	0.435268	0.250985	0.987874	1.25056
N,N,N-Trimethyl(oxiran-2-yl)methanaminium chloride	100 uM	N,N,N-Trimethyl(oxiran-2-yl)methanaminium chloride_100 uM	1.0883	0.757695	0.523308	1.25822	0.151873	0.120516	0.987874	1.25056
Pentaerythritol	0.1 uM	Pentaerythritol_0.1 uM	1.17913	0.532544	0.447284	0.898059	0.0517544	0.0596622	1.27399	1.25031
Pentaerythritol	1 uM	Pentaerythritol_1 uM	1.514	0.126111	0.244229	1.01583	0.488107	0.270516	1.27399	1.25031
Pentaerythritol	10 uM	Pentaerythritol_10 uM	1.1329	0.497905	0.434128	1.07935	0.722669	0.348954	1.27399	1.25031
Pentaerythritol	100 uM	Pentaerythritol_100 uM	1.26994	0.372045	0.384342	2.008	0.00898646	0.0193807	1.27399	1.25031
Fosthiazate	0.01 uM	Fosthiazate_0.01 uM	0.839408	0.414951	0.402497	1.08046	0.607658	0.312326	0.95907	1.25008
Fosthiazate	0.1 uM	Fosthiazate_0.1 uM	0.760719	0.0216683	0.093966	1.07327	0.0559218	0.0626894	0.95907	1.25008
Fosthiazate	1 uM	Fosthiazate_1 uM	0.922058	0.124054	0.241384	1.19316	0.0272484	0.0396983	0.95907	1.25008
Fosthiazate	10 uM	Fosthiazate_10 uM	1.50136	0.443934	0.415479	1.20751	0.00150513	0.00584934	0.95907	1.25008
Fosthiazate	100 uM	Fosthiazate_100 uM	0.771804	0.0148974	0.0746176	1.696	0.000892343	0.0039629	0.95907	1.25008
Carboxin	0.01 uM	Carboxin_0.01 uM	1.29458	0.0747759	0.187373	0.996318	0.884446	0.397096	1.10388	1.24917
Carboxin	0.1 uM	Carboxin_0.1 uM	1.11982	0.606261	0.475923	1.10644	0.195796	0.143532	1.10388	1.24917
Carboxin	1 uM	Carboxin_1 uM	0.983867	0.610713	0.477461	1.06994	0.176259	0.133886	1.10388	1.24917
Carboxin	10 uM	Carboxin_10 uM	1.53437	0.111869	0.229354	0.949377	0.966692	0.418032	1.10388	1.24917
Carboxin	100 uM	Carboxin_100 uM	0.586769	0.00123055	0.0157853	2.12376	0.00177872	0.00658032	1.10388	1.24917
alpha-Cyclodextrin	0.1 uM	alpha-Cyclodextrin_0.1 uM	1.02354	0.85468	0.54932	1.1195	0.287349	0.188518	1.01499	1.2481
alpha-Cyclodextrin	1 uM	alpha-Cyclodextrin_1 uM	1.08857	0.79669	0.535301	1.05315	0.843795	0.385726	1.01499	1.2481
alpha-Cyclodextrin	10 uM	alpha-Cyclodextrin_10 uM	0.976456	0.662566	0.493698	1.05355	0.853084	0.388482	1.01499	1.2481
alpha-Cyclodextrin	100 um	alpha-Cyclodextrin_100 um	0.971406	0.569142	0.460449	1.76618	0.0480446	0.057266	1.01499	1.2481
Nicotinic acid	0.1 uM	Nicotinic acid_0.1 uM	1.02191	0.739967	0.518869	1.13202	0.444704	0.254614	1.08378	1.24633
Nicotinic acid	1 uM	Nicotinic acid_1 uM	1.17026	0.350251	0.377444	1.19903	0.00301668	0.00948614	1.08378	1.24633
Nicotinic acid	10 uM	Nicotinic acid_10 uM	0.873815	0.031451	0.117898	1.1757	0.318877	0.203388	1.08378	1.24633
Nicotinic acid	100 uM	Nicotinic acid_100 uM	1.26915	0.385412	0.389026	1.47857	0.0162504	0.0281801	1.08378	1.24633
Iodosulfuron-methyl-sodium	0.01 uM	Iodosulfuron-methyl-sodium_0.01 uM	1.03216	0.933838	0.571683	1.1583	0.296225	0.192518	1.09135	1.24591
Iodosulfuron-methyl-sodium	0.1 uM	Iodosulfuron-methyl-sodium_0.1 uM	0.881241	0.142014	0.256716	1.37652	0.00457426	0.0126548	1.09135	1.24591
Iodosulfuron-methyl-sodium	1 uM	Iodosulfuron-methyl-sodium_1 uM	1.0082	0.645941	0.487546	1.18759	0.0193749	0.0317443	1.09135	1.24591
Iodosulfuron-methyl-sodium	10 uM	Iodosulfuron-methyl-sodium_10 uM	1.38447	0.0896849	0.204736	1.04548	0.639742	0.323726	1.09135	1.24591
Iodosulfuron-methyl-sodium	100 uM	Iodosulfuron-methyl-sodium_100 uM	1.15067	0.535723	0.448947	1.46165	0.0120722	0.0232098	1.09135	1.24591
VPA (control)	1 mM	VPA (Act)_1 mM	1.38168	0.0485438	0.148454	1.68802	0.00669351	0.0160795	2.85591	1.24467
VPA (control)	10 mM	VPA (Act)_10 mM	7.5894	0.002469	0.024484	1.12643	0.411566	0.241583	2.85591	1.24467
VPA (control)	10 uM	VPA (Act)_10 uM	1.12334	0.564945	0.459313	1.0311	0.454272	0.258484	2.85591	1.24467
VPA (control)	100 uM	VPA (Act)_100 uM	1.32921	0.188008	0.289038	1.13311	0.539216	0.288879	2.85591	1.24467
4-Heptylphenol	0.1 uM	4-Heptylphenol_0.1 uM	0.655165	0.0232103	0.0962314	1.21241	0.444511	0.254575	0.960926	1.24455
4-Heptylphenol	1 uM	4-Heptylphenol_1 uM	0.978398	0.279072	0.341825	1.19998	0.343177	0.213639	0.960926	1.24455
4-Heptylphenol	10 uM	4-Heptylphenol_10 uM	1.20234	0.361282	0.380104	1.23773	0.0212129	0.0337723	0.960926	1.24455
4-Heptylphenol	100 uM	4-Heptylphenol_100 uM	1.0078	0.190202	0.290033	1.32808	0.0265643	0.0391523	0.960926	1.24455
Dicrotophos	0.01 uM	Dicrotophos_0.01 uM	1.2891	0.0821545	0.197831	1.19113	0.109289	0.0966041	1.11383	1.24454
Dicrotophos	0.1 uM	Dicrotophos_0.1 uM	1.12471	0.732113	0.517265	1.16228	0.0485612	0.0575982	1.11383	1.24454
Dicrotophos	1 uM	Dicrotophos_1 uM	1.10433	0.249382	0.325883	0.994471	0.502019	0.275417	1.11383	1.24454
Dicrotophos	10 uM	Dicrotophos_10 uM	0.956951	0.20946	0.303025	1.09034	0.0505106	0.0590142	1.11383	1.24454
Dicrotophos	100 uM	Dicrotophos_100 uM	1.09406	0.876539	0.555328	1.78449	0.00235489	0.00786942	1.11383	1.24454
Nitrofen	0.1 uM	Nitrofen_0.1 uM	1.0372	0.812971	0.539657	1.0575	0.86103	0.390607	1.05244	1.24317
Nitrofen	1 uM	Nitrofen_1 uM	0.882018	0.0132518	0.0701573	1.16949	0.106281	0.0949557	1.05244	1.24317
Nitrofen	10 uM	Nitrofen_10 uM	1.01331	0.399821	0.394945	1.05399	0.828962	0.380724	1.05244	1.24317
Nitrofen	100 uM	Nitrofen_100 uM	1.27724	0.42267	0.406042	1.69169	0.0233893	0.0360195	1.05244	1.24317
5,5-Dimethylhydantoin	0.1 uM	5,5-Dimethylhydantoin_0.1 uM	0.946718	0.225733	0.312096	1.21382	0.249125	0.170902	1.05532	1.24251
5,5-Dimethylhydantoin	1 uM	5,5-Dimethylhydantoin_1 uM	1.12999	0.674671	0.498073	1.05863	0.899533	0.401154	1.05532	1.24251
5,5-Dimethylhydantoin	10 uM	5,5-Dimethylhydantoin_10 uM	1.15984	0.435483	0.411554	1.28254	0.0806027	0.0796236	1.05532	1.24251
5,5-Dimethylhydantoin	100 uM	5,5-Dimethylhydantoin_100 uM	0.984738	0.516493	0.440399	1.41505	0.0514411	0.0594935	1.05532	1.24251
Perfluoroheptanoic acid	0.1 uM	Perfluoroheptanoic acid_0.1 uM	0.820152	0.0386067	0.132491	1.29127	0.187609	0.139321	0.815064	1.23982
Perfluoroheptanoic acid	1 uM	Perfluoroheptanoic acid_1 uM	1.02478	0.742063	0.51944	1.05844	0.923637	0.407027	0.815064	1.23982
Perfluoroheptanoic acid	10 uM	Perfluoroheptanoic acid_10 uM	0.932361	0.441359	0.414678	1.17478	0.00475592	0.0130139	0.815064	1.23982
Perfluoroheptanoic acid	100 um	Perfluoroheptanoic acid_100 um	0.482967	0.0301623	0.114043	1.43478	0.589037	0.306411	0.815064	1.23982
Isoxaflutole	0.01 uM	Isoxaflutole_0.01 uM	1.1067	0.446783	0.416819	0.938407	0.483208	0.269275	1.26719	1.23958
Isoxaflutole	0.1 uM	Isoxaflutole_0.1 uM	1.40026	0.172126	0.278152	0.739548	0.101455	0.0922043	1.26719	1.23958
Isoxaflutole	1 uM	Isoxaflutole_1 uM	1.02424	0.871353	0.553578	0.954468	0.447191	0.255596	1.26719	1.23958
Isoxaflutole	10 uM	Isoxaflutole_10 uM	1.35948	0.470382	0.424454	0.777621	0.413759	0.242518	1.26719	1.23958
Isoxaflutole	100 uM	Isoxaflutole_100 uM	1.44529	0.203269	0.298962	2.78788	0.00024083	0.00141774	1.26719	1.23958
DNQX	0.01 uM	DNQX_0.01 uM	0.944544	0.408376	0.399445	1.1096	0.537175	0.288396	1.04327	1.23835
DNQX	0.1 uM	DNQX_0.1 uM	0.916415	0.241263	0.320516	1.01346	0.743439	0.354661	1.04327	1.23835
DNQX	1 uM	DNQX_1 uM	0.996648	0.6431	0.486452	1.01705	0.421106	0.245282	1.04327	1.23835
DNQX	10 uM	DNQX_10 uM	0.881763	0.220549	0.311157	1.09121	0.0937809	0.087672	1.04327	1.23835
DNQX	100 uM	DNQX_100 uM	1.477	0.0485738	0.148454	1.96043	0.00958276	0.0201307	1.04327	1.23835
2-Methylaniline	0.1 uM	2-Methylaniline_0.1 uM	0.986303	0.473183	0.425754	1.15222	0.222047	0.156897	0.994987	1.23592
2-Methylaniline	1 uM	2-Methylaniline_1 uM	0.824586	0.0349014	0.125724	1.28689	0.149067	0.119036	0.994987	1.23592
2-Methylaniline	10 uM	2-Methylaniline_10 uM	1.13634	0.653257	0.489551	1.24984	0.0718483	0.0740081	0.994987	1.23592
2-Methylaniline	100 uM	2-Methylaniline_100 uM	1.03272	0.494507	0.43317	1.25472	0.0630501	0.0675197	0.994987	1.23592
2-Chlorophenol	0.1 uM	2-Chlorophenol_0.1 uM	0.951223	0.104547	0.221992	1.1851	0.450107	0.256619	1.16299	1.23304
2-Chlorophenol	1 uM	2-Chlorophenol_1 uM	0.944472	0.400577	0.395273	1.26242	0.00296483	0.00939208	1.16299	1.23304
2-Chlorophenol	10 uM	2-Chlorophenol_10 uM	1.23834	0.266638	0.335877	1.1387	0.381821	0.22949	1.16299	1.23304
2-Chlorophenol	100 uM	2-Chlorophenol_100 uM	1.51792	0.0650174	0.170883	1.34593	0.0231297	0.0357556	1.16299	1.23304
Ethoprop	0.01 uM	Ethoprop_0.01 uM	1.20628	0.373702	0.385132	1.12702	0.0499606	0.0586878	1.12229	1.22923
Ethoprop	0.1 uM	Ethoprop_0.1 uM	1.32045	0.283115	0.344377	0.975588	0.928839	0.408112	1.12229	1.22923
Ethoprop	1 uM	Ethoprop_1 uM	1.13314	0.625079	0.482506	1.08426	0.10715	0.0953377	1.12229	1.22923
Ethoprop	10 uM	Ethoprop_10 uM	1.14727	0.659101	0.492152	1.10281	0.160398	0.125511	1.12229	1.22923
Ethoprop	100 uM	Ethoprop_100 uM	0.804319	0.0331933	0.121817	1.85648	0.00051018	0.0026156	1.12229	1.22923
Metam-sodium hydrate	0.01 uM	Metam-sodium hydrate_0.01 uM	0.904562	0.251899	0.326915	1.32501	0.114274	0.0993041	0.99087	1.22875
Metam-sodium hydrate	0.1 uM	Metam-sodium hydrate_0.1 uM	0.921468	0.193042	0.292436	1.02358	0.691608	0.34011	0.99087	1.22875
Metam-sodium hydrate	1 uM	Metam-sodium hydrate_1 uM	0.976728	0.145896	0.260532	1.06984	0.0162261	0.0281801	0.99087	1.22875
Metam-sodium hydrate	10 uM	Metam-sodium hydrate_10 uM	1.05583	0.834163	0.54401	1.05697	0.0455659	0.0555581	0.99087	1.22875
Metam-sodium hydrate	100 uM	Metam-sodium hydrate_100 uM	1.09576	0.839359	0.54549	1.66837	0.0140656	0.0256614	0.99087	1.22875
1,3-Dibromo-5,5-dimethylhydantoin	0.1 uM	1,3-Dibromo-5,5-dimethylhydantoin_0.1 uM	0.789944	0.00776827	0.0488175	1.46374	0.542328	0.29024	1.02654	1.22854
1,3-Dibromo-5,5-dimethylhydantoin	1 uM	1,3-Dibromo-5,5-dimethylhydantoin_1 uM	1.00895	0.436819	0.411991	1.27516	0.627924	0.319499	1.02654	1.22854
1,3-Dibromo-5,5-dimethylhydantoin	10 uM	1,3-Dibromo-5,5-dimethylhydantoin_10 uM	1.05781	0.84885	0.548232	1.15824	0.758832	0.359632	1.02654	1.22854
1,3-Dibromo-5,5-dimethylhydantoin	100 uM	1,3-Dibromo-5,5-dimethylhydantoin_100 uM	1.24945	0.744215	0.519775	1.017	0.981605	0.422066	1.02654	1.22854
Glyphosate	0.01 uM	Glyphosate_0.01 uM	1.28561	0.00649369	0.0434608	0.796411	0.322165	0.20484	1.37012	1.22757
Glyphosate	0.1 uM	Glyphosate_0.1 uM	1.38293	0.233227	0.316608	0.873718	0.56546	0.298913	1.37012	1.22757
Glyphosate	1 uM	Glyphosate_1 uM	1.39209	0.24403	0.322508	0.904746	0.56289	0.298015	1.37012	1.22757
Glyphosate	10 uM	Glyphosate_10 uM	1.04009	0.929503	0.570774	1.06505	0.197892	0.144555	1.37012	1.22757
Glyphosate	100 uM	Glyphosate_100 uM	1.74987	0.00436725	0.0347946	2.49793	0.00190582	0.00684302	1.37012	1.22757
Dihexyl phthalate	0.1 uM	Dihexyl phthalate_0.1 uM	1.04823	0.964709	0.579383	1.37786	0.291647	0.190398	1.00836	1.22612
Dihexyl phthalate	1 uM	Dihexyl phthalate_1 uM	0.965362	0.33747	0.371546	1.19295	0.674684	0.334631	1.00836	1.22612
Dihexyl phthalate	10 uM	Dihexyl phthalate_10 uM	1.29218	0.185031	0.286527	1.17207	0.497581	0.274116	1.00836	1.22612
Dihexyl phthalate	100 um	Dihexyl phthalate_100 um	0.727657	0.0282071	0.109706	1.1616	0.394478	0.234544	1.00836	1.22612
Diacetone alcohol	0.1 uM	Diacetone alcohol_0.1 uM	0.954177	0.104393	0.221992	1.07822	0.863638	0.391264	1.08439	1.2247
Diacetone alcohol	1 uM	Diacetone alcohol_1 uM	1.15523	0.318349	0.363929	1.15123	0.736272	0.352738	1.08439	1.2247
Diacetone alcohol	10 uM	Diacetone alcohol_10 uM	1.10038	0.723112	0.514153	1.21833	0.181257	0.136455	1.08439	1.2247
Diacetone alcohol	100 um	Diacetone alcohol_100 um	1.12778	0.634816	0.483587	1.45102	0.0535334	0.0608363	1.08439	1.2247
Quinclorac	0.01 uM	Quinclorac_0.01 uM	1.38133	0.105231	0.222737	1.11642	0.077193	0.0775413	1.30924	1.22437
Quinclorac	0.1 uM	Quinclorac_0.1 uM	1.3004	0.0202556	0.0900545	1.10524	0.127722	0.106986	1.30924	1.22437
Quinclorac	1 uM	Quinclorac_1 uM	1.14265	0.225666	0.312096	0.983835	0.704169	0.343823	1.30924	1.22437
Quinclorac	10 uM	Quinclorac_10 uM	1.14187	0.279071	0.341825	1.03689	0.214572	0.153327	1.30924	1.22437
Quinclorac	100 uM	Quinclorac_100 uM	1.57995	0.076961	0.190967	1.87948	0.012696	0.0239929	1.30924	1.22437
Diphenylamine	0.01 uM	Diphenylamine_0.01 uM	1.04834	0.998194	0.587836	1.08824	0.604394	0.311123	1.14695	1.2232
Diphenylamine	0.1 uM	Diphenylamine_0.1 uM	1.07944	0.895421	0.561566	1.05446	0.237316	0.164642	1.14695	1.2232
Diphenylamine	1 uM	Diphenylamine_1 uM	1.19233	0.153445	0.266014	1.06448	0.0594209	0.0650801	1.14695	1.2232
Diphenylamine	10 uM	Diphenylamine_10 uM	1.1771	0.03338	0.122181	1.09122	0.238314	0.165079	1.14695	1.2232
Diphenylamine	100 uM	Diphenylamine_100 uM	1.23753	0.230115	0.31406	1.81759	0.00529921	0.0139369	1.14695	1.2232
Dibutyl hexanedioate	0.1 uM	Dibutyl hexanedioate_0.1 uM	0.980878	0.551207	0.454169	1.08741	0.807332	0.375586	1.00711	1.22192
Dibutyl hexanedioate	1 uM	Dibutyl hexanedioate_1 uM	0.968666	0.258684	0.331228	1.24739	0.0706088	0.0730182	1.00711	1.22192
Dibutyl hexanedioate	10 uM	Dibutyl hexanedioate_10 uM	1.0019	0.360064	0.380104	1.22612	0.0206308	0.0332661	1.00711	1.22192
Dibutyl hexanedioate	100 uM	Dibutyl hexanedioate_100 uM	1.077	0.91865	0.566974	1.32675	0.00195718	0.00698414	1.00711	1.22192
2,4,6-Tris(tert-butyl)phenol	0.1 uM	2,4,6-Tris(tert-butyl)phenol_0.1 uM	0.958371	0.350083	0.377444	0.95116	0.477046	0.267312	0.864439	1.22184
2,4,6-Tris(tert-butyl)phenol	1 uM	2,4,6-Tris(tert-butyl)phenol_1 uM	0.980435	0.583531	0.467439	1.03524	0.8136	0.377461	0.864439	1.22184
2,4,6-Tris(tert-butyl)phenol	10 uM	2,4,6-Tris(tert-butyl)phenol_10 uM	0.696665	0.00183227	0.0205779	1.17584	0.610149	0.313107	0.864439	1.22184
2,4,6-Tris(tert-butyl)phenol	100 um	2,4,6-Tris(tert-butyl)phenol_100 um	0.822285	0.176017	0.280471	1.72512	0.0235432	0.0360937	0.864439	1.22184
2,4-Diaminotoluene	0.1 uM	2,4-Diaminotoluene_0.1 uM	1.03125	0.619956	0.480722	1.11969	0.587204	0.30585	0.989729	1.22038
2,4-Diaminotoluene	1 uM	2,4-Diaminotoluene_1 uM	1.07326	0.719894	0.513434	1.22349	0.547598	0.292133	0.989729	1.22038
2,4-Diaminotoluene	10 uM	2,4-Diaminotoluene_10 uM	0.939976	0.451291	0.418027	1.09017	0.778271	0.366018	0.989729	1.22038
2,4-Diaminotoluene	100 um	2,4-Diaminotoluene_100 um	0.914433	0.375774	0.385407	1.44818	0.0559336	0.0626894	0.989729	1.22038
2-Butanone oxime	0.1 uM	2-Butanone oxime_0.1 uM	1.00309	0.65326	0.489551	1.06677	0.854042	0.388743	1.08976	1.21956
2-Butanone oxime	1 uM	2-Butanone oxime_1 uM	0.927615	0.250157	0.326287	1.13527	0.714193	0.346813	1.08976	1.21956
2-Butanone oxime	10 uM	2-Butanone oxime_10 uM	1.09818	0.858371	0.551185	1.17054	0.370128	0.22445	1.08976	1.21956
2-Butanone oxime	100 uM	2-Butanone oxime_100 uM	1.33016	0.0816671	0.19739	1.50569	0.0158521	0.0277699	1.08976	1.21956
CP-100829	0.1 uM	CP-100829_0.1 uM	0.988298	0.662447	0.493698	1.12088	0.70774	0.345193	1.15538	1.21846
CP-100829	1 uM	CP-100829_1 uM	0.996375	0.374703	0.385232	1.19398	0.102511	0.0930087	1.15538	1.21846
CP-100829	10 uM	CP-100829_10 uM	1.37948	0.0619799	0.166628	1.14495	0.118048	0.10134	1.15538	1.21846
CP-100829	100 uM	CP-100829_100 uM	1.25737	0.0791181	0.194185	1.41404	0.103882	0.0935403	1.15538	1.21846
Zamifenacin	0.1 uM	Zamifenacin_0.1 uM	1.14613	0.707878	0.509848	1.16505	0.168887	0.129649	1.0803	1.21816
Zamifenacin	1 uM	Zamifenacin_1 uM	1.04677	0.900251	0.562208	1.1773	0.703142	0.343451	1.0803	1.21816
Zamifenacin	10 uM	Zamifenacin_10 uM	0.99558	0.387133	0.38943	1.13623	0.467176	0.263238	1.0803	1.21816
Zamifenacin	100 um	Zamifenacin_100 um	1.13273	0.541184	0.450129	1.39406	0.163943	0.127545	1.0803	1.21816
Trifluralin	0.01 uM	Trifluralin_0.01 uM	0.695783	0.0577942	0.16162	1.09234	0.640938	0.323843	0.903996	1.21755
Trifluralin	0.1 uM	Trifluralin_0.1 uM	0.895225	0.147299	0.261315	1.1572	0.0363765	0.0484325	0.903996	1.21755
Trifluralin	1 uM	Trifluralin_1 uM	0.88634	0.251332	0.326915	1.12263	0.0576244	0.0638389	0.903996	1.21755
Trifluralin	10 uM	Trifluralin_10 uM	0.939612	0.000459114	0.00880502	1.12618	0.0142549	0.0257975	0.903996	1.21755
Trifluralin	100 uM	Trifluralin_100 uM	1.10302	0.754645	0.522492	1.58941	0.0120932	0.0232133	0.903996	1.21755
Acibenzolar-S-methyl	0.01 uM	Acibenzolar-S-methyl_0.01 uM	0.852623	0.173485	0.279301	0.984633	0.84937	0.387575	1.04388	1.21725
Acibenzolar-S-methyl	0.1 uM	Acibenzolar-S-methyl_0.1 uM	0.919627	0.220779	0.311157	1.18136	0.127658	0.106986	1.04388	1.21725
Acibenzolar-S-methyl	1 uM	Acibenzolar-S-methyl_1 uM	0.985238	0.164895	0.274479	1.04963	0.174392	0.132817	1.04388	1.21725
Acibenzolar-S-methyl	10 uM	Acibenzolar-S-methyl_10 uM	0.878886	0.164214	0.274335	1.07491	0.0376345	0.0492654	1.04388	1.21725
Acibenzolar-S-methyl	100 uM	Acibenzolar-S-methyl_100 uM	1.58301	0.0384727	0.132491	1.79573	0.0902483	0.0856787	1.04388	1.21725
Asulam	0.01 uM	Asulam_0.01 uM	1.31869	0.13086	0.248268	1.07726	0.334874	0.21028	1.17764	1.217
Asulam	0.1 uM	Asulam_0.1 uM	1.18653	0.588482	0.469788	1.11259	0.189046	0.140079	1.17764	1.217
Asulam	1 uM	Asulam_1 uM	1.06272	0.625394	0.482506	0.923341	0.223918	0.157778	1.17764	1.217
Asulam	10 uM	Asulam_10 uM	0.993104	0.325545	0.367088	0.970412	0.815705	0.378173	1.17764	1.217
Asulam	100 uM	Asulam_100 uM	1.32716	0.0187609	0.08641	2.00141	0.00262146	0.00856244	1.17764	1.217
KCl	0.01 uM	KCl_0.01 uM	0.834244	0.0493789	0.150094	1.12613	0.169868	0.130198	0.921111	1.21567
KCl	0.1 uM	KCl_0.1 uM	0.80706	0.00583346	0.040885	0.999044	0.775592	0.365352	0.921111	1.21567
KCl	1 uM	KCl_1 uM	0.821108	0.0641886	0.169341	1.05792	0.0623283	0.0670317	0.921111	1.21567
KCl	10 uM	KCl_10 uM	0.758019	0.0161276	0.0789851	1.01519	0.0290192	0.0412687	0.921111	1.21567
KCl	100 uM	KCl_100 uM	1.38513	0.0862878	0.201475	1.88008	0.00361259	0.0107271	0.921111	1.21567
Chloramben	0.1 uM	Chloramben_0.1 uM	1.14307	0.718748	0.513434	1.02215	0.329857	0.208097	1.2736	1.21552
Chloramben	1 uM	Chloramben_1 uM	1.12087	0.650247	0.489231	1.02304	0.288254	0.188791	1.2736	1.21552
Chloramben	10 uM	Chloramben_10 uM	1.33944	0.107788	0.224761	1.18093	0.338773	0.211809	1.2736	1.21552
Chloramben	100 uM	Chloramben_100 uM	1.491	0.0620877	0.166628	1.63596	0.0384948	0.0499395	1.2736	1.21552
Acifluorfen	0.01 uM	Acifluorfen_0.01 uM	1.13231	0.733834	0.517914	1.1659	0.378848	0.228699	1.17353	1.21031
Acifluorfen	0.1 uM	Acifluorfen_0.1 uM	1.12338	0.70673	0.509848	1.25319	0.0142676	0.0257975	1.17353	1.21031
Acifluorfen	1 uM	Acifluorfen_1 uM	1.20485	0.284068	0.345086	0.941919	0.608088	0.312389	1.17353	1.21031
Acifluorfen	10 uM	Acifluorfen_10 uM	1.1581	0.286738	0.346524	1.0195	0.694867	0.340885	1.17353	1.21031
Acifluorfen	100 uM	Acifluorfen_100 uM	1.24901	0.0620555	0.166628	1.67105	0.01189	0.0229756	1.17353	1.21031
Trioctyl trimellitate	0.1 uM	Trioctyl trimellitate_0.1 uM	1.11151	0.271043	0.338543	1.20843	0.000941722	0.0041154	1.18799	1.20979
Trioctyl trimellitate	1 uM	Trioctyl trimellitate_1 uM	1.00596	0.560826	0.458846	1.14971	0.108669	0.0962249	1.18799	1.20979
Trioctyl trimellitate	10 uM	Trioctyl trimellitate_10 uM	1.06353	0.813528	0.539756	1.11915	0.441313	0.253461	1.18799	1.20979
Trioctyl trimellitate	100 uM	Trioctyl trimellitate_100 uM	1.57097	0.051118	0.151605	1.36189	0.0875845	0.0841001	1.18799	1.20979
NMDA	0.01 uM	NMDA_0.01 uM	0.989948	0.345389	0.374749	1.02495	0.880448	0.395987	1.09975	1.20779
NMDA	0.1 uM	NMDA_0.1 uM	0.981351	0.251872	0.326915	1.13633	0.38016	0.229125	1.09975	1.20779
NMDA	1 uM	NMDA_1 uM	1.16846	0.364795	0.381218	0.948746	0.797482	0.372232	1.09975	1.20779
NMDA	10 uM	NMDA_10 uM	0.957451	0.0862285	0.201475	1.02435	0.127743	0.106986	1.09975	1.20779
NMDA	100 uM	NMDA_100 uM	1.40155	0.189586	0.289806	1.90457	0.00383194	0.0112628	1.09975	1.20779
Tri-allate	0.01 uM	Tri-allate_0.01 uM	0.896284	0.109536	0.226864	1.05001	0.818842	0.379093	1.07988	1.20745
Tri-allate	0.1 uM	Tri-allate_0.1 uM	0.998498	0.424592	0.406794	1.10953	0.0793019	0.0788385	1.07988	1.20745
Tri-allate	1 uM	Tri-allate_1 uM	0.911962	0.201746	0.297719	1.06251	0.382012	0.22949	1.07988	1.20745
Tri-allate	10 uM	Tri-allate_10 uM	1.15796	0.0440009	0.141704	1.06015	0.0428888	0.0533251	1.07988	1.20745
Tri-allate	100 uM	Tri-allate_100 uM	1.43468	0.0436919	0.141704	1.75507	0.000927064	0.00407244	1.07988	1.20745
Octrizole	0.1 uM	Octrizole_0.1 uM	1.01024	0.540968	0.450129	1.07912	0.965934	0.417883	1.0987	1.207
Octrizole	1 uM	Octrizole_1 uM	1.01507	0.642077	0.486087	1.17446	0.706803	0.344819	1.0987	1.207
Octrizole	10 uM	Octrizole_10 uM	1.08201	0.986413	0.585416	1.26538	0.440931	0.253313	1.0987	1.207
Octrizole	100 uM	Octrizole_100 uM	1.28747	0.49309	0.433162	1.30904	0.435201	0.250985	1.0987	1.207
1,3-Propane sultone	0.1 uM	1,3-Propane sultone_0.1 uM	0.785238	0.00983254	0.0572843	1.10225	0.838002	0.383511	1.00378	1.20598
1,3-Propane sultone	1 uM	1,3-Propane sultone_1 uM	0.882792	0.16857	0.276975	1.0975	0.922959	0.406941	1.00378	1.20598
1,3-Propane sultone	10 uM	1,3-Propane sultone_10 uM	1.10322	0.740176	0.518869	1.08574	0.884694	0.397096	1.00378	1.20598
1,3-Propane sultone	100 uM	1,3-Propane sultone_100 uM	1.24387	0.617143	0.480062	1.53844	0.0689381	0.0716297	1.00378	1.20598
Cyclohexylamine	0.1 uM	Cyclohexylamine_0.1 uM	0.89321	0.309111	0.358375	1.06079	0.796281	0.372155	0.92014	1.20473
Cyclohexylamine	1 uM	Cyclohexylamine_1 uM	0.987202	0.70189	0.507785	1.00272	0.480071	0.268299	0.92014	1.20473
Cyclohexylamine	10 uM	Cyclohexylamine_10 uM	0.751764	0.0148546	0.074579	1.1562	0.54407	0.290941	0.92014	1.20473
Cyclohexylamine	100 um	Cyclohexylamine_100 um	1.04838	0.947886	0.575546	1.59921	0.0566225	0.0631073	0.92014	1.20473
Symclosene	0.01 uM	Symclosene_0.01 uM	1.17467	0.224072	0.311902	1.05199	0.555569	0.295452	1.191	1.20423
Symclosene	0.1 uM	Symclosene_0.1 uM	1.19841	0.406652	0.398735	0.995319	0.769012	0.363097	1.191	1.20423
Symclosene	1 uM	Symclosene_1 uM	1.18024	0.253194	0.326915	0.923361	0.585213	0.305363	1.191	1.20423
Symclosene	10 uM	Symclosene_10 uM	1.35881	0.20716	0.301728	1.17533	0.0862929	0.0834621	1.191	1.20423
Symclosene	100 uM	Symclosene_100 uM	1.04284	0.697651	0.506426	1.87514	0.00427579	0.0121128	1.191	1.20423
Diazinon	0.01 uM	Diazinon_0.01 uM	0.789376	0.0096756	0.0566058	1.18285	0.021213	0.0337723	1.00073	1.20344
Diazinon	0.1 uM	Diazinon_0.1 uM	0.815135	0.00239248	0.0241535	1.29356	0.0770475	0.0775413	1.00073	1.20344
Diazinon	1 uM	Diazinon_1 uM	1.01087	0.638898	0.485176	1.00435	0.410788	0.241196	1.00073	1.20344
Diazinon	10 uM	Diazinon_10 uM	1.24528	0.0142717	0.0726432	1.15903	0.074608	0.0757509	1.00073	1.20344
Diazinon	100 uM	Diazinon_100 uM	1.14299	0.180228	0.283008	1.37741	0.0115805	0.0226586	1.00073	1.20344
2,4-Dichlorophenoxyacetic acid	0.01 uM	2,4-Dichlorophenoxyacetic acid_0.01 uM	0.912045	0.00591748	0.0410865	1.31217	0.19892	0.144945	1.14599	1.20253
2,4-Dichlorophenoxyacetic acid	0.1 uM	2,4-Dichlorophenoxyacetic acid_0.1 uM	1.37156	0.235035	0.317338	1.00311	0.893749	0.399278	1.14599	1.20253
2,4-Dichlorophenoxyacetic acid	1 uM	2,4-Dichlorophenoxyacetic acid_1 uM	1.10474	0.486554	0.430768	0.995343	0.829826	0.380829	1.14599	1.20253
2,4-Dichlorophenoxyacetic acid	10 uM	2,4-Dichlorophenoxyacetic acid_10 uM	1.22458	0.035176	0.125952	1.01581	0.383767	0.230271	1.14599	1.20253
2,4-Dichlorophenoxyacetic acid	100 uM	2,4-Dichlorophenoxyacetic acid_100 uM	1.117	0.442375	0.414853	1.68623	0.00624377	0.0154386	1.14599	1.20253
Sodium L-ascorbate	0.1 uM	Sodium L-ascorbate_0.1 uM	1.10086	0.771262	0.526822	1.01667	0.416511	0.243839	1.18177	1.2023
Sodium L-ascorbate	1 uM	Sodium L-ascorbate_1 uM	1.07444	0.979129	0.582948	1.09282	0.561699	0.297696	1.18177	1.2023
Sodium L-ascorbate	10 uM	Sodium L-ascorbate_10 uM	1.34565	0.0839308	0.199435	1.24488	0.0994272	0.0911497	1.18177	1.2023
Sodium L-ascorbate	100 uM	Sodium L-ascorbate_100 uM	1.20613	0.495216	0.433174	1.45482	0.0121807	0.0232708	1.18177	1.2023
1-Methoxy-2-propanol	0.1 uM	1-Methoxy-2-propanol_0.1 uM	0.915996	0.180948	0.283008	0.935819	0.286811	0.188333	1.01028	1.20218
1-Methoxy-2-propanol	1 uM	1-Methoxy-2-propanol_1 uM	1.02964	0.738163	0.518787	1.12408	0.308793	0.198456	1.01028	1.20218
1-Methoxy-2-propanol	10 uM	1-Methoxy-2-propanol_10 uM	0.96247	0.174993	0.27983	1.24765	0.030925	0.0433699	1.01028	1.20218
1-Methoxy-2-propanol	100 uM	1-Methoxy-2-propanol_100 uM	1.133	0.262013	0.333134	1.50117	0.168795	0.129649	1.01028	1.20218
Pyrithiobac-sodium	0.01 uM	Pyrithiobac-sodium_0.01 uM	1.46124	0.27047	0.338417	1.11323	0.157827	0.124282	1.25011	1.20076
Pyrithiobac-sodium	0.1 uM	Pyrithiobac-sodium_0.1 uM	1.10825	0.795818	0.535133	1.1605	0.019564	0.0319765	1.25011	1.20076
Pyrithiobac-sodium	1 uM	Pyrithiobac-sodium_1 uM	1.10972	0.360909	0.380104	0.967012	0.925959	0.407643	1.25011	1.20076
Pyrithiobac-sodium	10 uM	Pyrithiobac-sodium_10 uM	1.25328	0.0920255	0.207371	1.07	0.22542	0.158561	1.25011	1.20076
Pyrithiobac-sodium	100 uM	Pyrithiobac-sodium_100 uM	1.31805	0.3471	0.375845	1.69304	0.00465718	0.0128316	1.25011	1.20076
Dipropylene glycol	0.1 uM	Dipropylene glycol_0.1 uM	0.913172	0.224464	0.312028	1.05034	0.913954	0.404385	1.09121	1.19967
Dipropylene glycol	1 uM	Dipropylene glycol_1 uM	1.19687	0.237886	0.318297	1.21395	0.545784	0.29154	1.09121	1.19967
Dipropylene glycol	10 uM	Dipropylene glycol_10 uM	0.923301	0.123132	0.240993	1.30222	0.279562	0.185195	1.09121	1.19967
Dipropylene glycol	100 uM	Dipropylene glycol_100 uM	1.33149	0.100533	0.217596	1.23217	0.285031	0.18759	1.09121	1.19967
2-Nitrotoluene	0.1 uM	2-Nitrotoluene_0.1 uM	0.748651	0.0437725	0.141704	1.2419	0.129923	0.108141	0.866711	1.19813
2-Nitrotoluene	1 uM	2-Nitrotoluene_1 uM	0.92364	0.12939	0.247796	1.07749	0.996646	0.425623	0.866711	1.19813
2-Nitrotoluene	10 uM	2-Nitrotoluene_10 uM	0.773218	0.0020184	0.0216261	1.14355	0.782721	0.367763	0.866711	1.19813
2-Nitrotoluene	100 um	2-Nitrotoluene_100 um	1.02134	0.898244	0.56195	1.3296	0.313965	0.200951	0.866711	1.19813
2-Anisidine	0.1 uM	2-Anisidine_0.1 uM	1.26468	0.271932	0.338543	1.14271	0.330263	0.208169	1.26889	1.19811
2-Anisidine	1 uM	2-Anisidine_1 uM	1.20475	0.136264	0.254036	1.06315	0.622734	0.317417	1.26889	1.19811
2-Anisidine	10 uM	2-Anisidine_10 uM	1.42067	0.0440915	0.141704	1.24236	0.0414568	0.0521777	1.26889	1.19811
2-Anisidine	100 um	2-Anisidine_100 um	1.18545	0.483188	0.429641	1.34421	0.0276648	0.0400744	1.26889	1.19811
Butylate	0.01 uM	Butylate_0.01 uM	1.05345	0.95665	0.577642	1.08945	0.63196	0.32123	1.1525	1.19759
Butylate	0.1 uM	Butylate_0.1 uM	1.30762	0.197207	0.294753	1.15078	0.078866	0.0786756	1.1525	1.19759
Butylate	1 uM	Butylate_1 uM	1.20764	0.155813	0.267646	1.07283	0.0218368	0.0344674	1.1525	1.19759
Butylate	10 uM	Butylate_10 uM	1.70743	0.0148348	0.074579	1.08767	0.0292518	0.0415412	1.1525	1.19759
Butylate	100 uM	Butylate_100 uM	0.486352	0.000778257	0.0124364	1.58722	0.0251641	0.03772	1.1525	1.19759
Cyclohexanol	0.1 uM	Cyclohexanol_0.1 uM	1.30677	0.0879871	0.202847	1.13585	0.170246	0.130359	1.19364	1.19705
Cyclohexanol	1 uM	Cyclohexanol_1 uM	1.03363	0.914383	0.566094	1.07969	0.917554	0.405441	1.19364	1.19705
Cyclohexanol	10 uM	Cyclohexanol_10 uM	1.07141	0.771999	0.526997	1.11621	0.0423916	0.052894	1.19364	1.19705
Cyclohexanol	100 uM	Cyclohexanol_100 uM	1.36278	0.43362	0.411117	1.45643	0.0936751	0.0876218	1.19364	1.19705
Dimethoate	0.01 uM	Dimethoate_0.01 uM	0.949764	0.011596	0.0635588	1.21643	0.464509	0.2621	1.01721	1.1968
Dimethoate	0.1 uM	Dimethoate_0.1 uM	0.992981	0.395337	0.392596	0.985324	0.944899	0.411951	1.01721	1.1968
Dimethoate	1 uM	Dimethoate_1 uM	1.02064	0.870688	0.553578	0.986769	0.772371	0.364258	1.01721	1.1968
Dimethoate	10 uM	Dimethoate_10 uM	1.02412	0.919731	0.566974	1.12285	0.121015	0.103327	1.01721	1.1968
Dimethoate	100 uM	Dimethoate_100 uM	1.09855	0.759092	0.523885	1.6726	0.000790374	0.00363769	1.01721	1.1968
1,2,3-Trichlorobenzene	0.1 uM	1,2,3-Trichlorobenzene_0.1 uM	1.08644	0.885007	0.558163	1.21173	0.434066	0.25072	1.06199	1.19618
1,2,3-Trichlorobenzene	1 uM	1,2,3-Trichlorobenzene_1 uM	1.10343	0.806681	0.538323	0.959148	0.285661	0.18787	1.06199	1.19618
1,2,3-Trichlorobenzene	10 uM	1,2,3-Trichlorobenzene_10 uM	1.04541	0.911067	0.564792	1.18342	0.166391	0.128462	1.06199	1.19618
1,2,3-Trichlorobenzene	100 um	1,2,3-Trichlorobenzene_100 um	1.01266	0.749255	0.521212	1.43041	0.00170768	0.00639433	1.06199	1.19618
Triisononyl trimellitate	0.1 uM	Triisononyl trimellitate_0.1 uM	1.07793	0.592839	0.471278	1.13654	0.458756	0.260062	1.13134	1.1951
Triisononyl trimellitate	1 uM	Triisononyl trimellitate_1 uM	0.91946	0.186478	0.287793	1.15223	0.266364	0.179148	1.13134	1.1951
Triisononyl trimellitate	10 uM	Triisononyl trimellitate_10 uM	1.18388	0.523689	0.443531	1.20523	0.0294709	0.0417644	1.13134	1.1951
Triisononyl trimellitate	100 uM	Triisononyl trimellitate_100 uM	1.3441	0.115598	0.234082	1.28639	0.0883207	0.0844068	1.13134	1.1951
Methyl 2-aminobenzoate	0.1 uM	Methyl 2-aminobenzoate_0.1 uM	1.22546	0.338499	0.371756	1.08719	0.881681	0.396247	1.16207	1.19458
Methyl 2-aminobenzoate	1 uM	Methyl 2-aminobenzoate_1 uM	1.01976	0.707394	0.509848	1.06731	0.955538	0.415076	1.16207	1.19458
Methyl 2-aminobenzoate	10 uM	Methyl 2-aminobenzoate_10 uM	1.0956	0.852726	0.54882	1.11233	0.400366	0.23714	1.16207	1.19458
Methyl 2-aminobenzoate	100 uM	Methyl 2-aminobenzoate_100 uM	1.30746	0.358151	0.380104	1.5115	0.0660548	0.069598	1.16207	1.19458
Cloprop	0.01 uM	Cloprop_0.01 uM	1.30606	0.422417	0.406005	0.924388	0.203771	0.147641	1.33435	1.19287
Cloprop	0.1 uM	Cloprop_0.1 uM	1.50696	0.070221	0.179335	0.701155	0.1078	0.095706	1.33435	1.19287
Cloprop	1 uM	Cloprop_1 uM	1.12247	0.647919	0.48838	0.813645	0.0356706	0.0479456	1.33435	1.19287
Cloprop	10 uM	Cloprop_10 uM	1.2839	0.385101	0.389026	1.01467	0.73777	0.353121	1.33435	1.19287
Cloprop	100 uM	Cloprop_100 uM	1.45236	0.0345545	0.125169	2.5105	0.000367622	0.00202302	1.33435	1.19287
5alpha-Dihydrotestosterone	0.1 uM	5alpha-Dihydrotestosterone_0.1 uM	1.38385	0.0537585	0.156014	0.867072	0.0705633	0.0730182	0.909638	1.19276
5alpha-Dihydrotestosterone	1 uM	5alpha-Dihydrotestosterone_1 uM	1.03324	0.773031	0.527059	0.848455	0.00978214	0.0204231	0.909638	1.19276
5alpha-Dihydrotestosterone	10 uM	5alpha-Dihydrotestosterone_10 uM	0.999245	0.740692	0.518869	0.999739	0.48397	0.269391	0.909638	1.19276
5alpha-Dihydrotestosterone	100 um	5alpha-Dihydrotestosterone_100 um	0.222217	0.000215436	0.00596497	2.05578	0.000105833	0.000744176	0.909638	1.19276
2-(Butan-2-yl)phenol	0.1 uM	2-(Butan-2-yl)phenol_0.1 uM	1.19142	0.0997772	0.216967	1.06418	0.92764	0.407674	1.0645	1.19242
2-(Butan-2-yl)phenol	1 uM	2-(Butan-2-yl)phenol_1 uM	0.976949	0.390495	0.39099	1.10407	0.0984864	0.0904921	1.0645	1.19242
2-(Butan-2-yl)phenol	10 uM	2-(Butan-2-yl)phenol_10 uM	0.946759	0.221624	0.311157	1.24488	0.194262	0.142772	1.0645	1.19242
2-(Butan-2-yl)phenol	100 uM	2-(Butan-2-yl)phenol_100 uM	1.14288	0.904599	0.5632	1.35654	0.00139907	0.0055993	1.0645	1.19242
1,3-Butanediol	0.1 uM	1,3-Butanediol_0.1 uM	0.963878	0.19862	0.29553	1.05804	0.901712	0.401728	1.13415	1.19185
1,3-Butanediol	1 uM	1,3-Butanediol_1 uM	0.987746	0.20617	0.300854	1.08117	0.820699	0.379451	1.13415	1.19185
1,3-Butanediol	10 uM	1,3-Butanediol_10 uM	1.14433	0.314654	0.361959	1.16293	0.357754	0.219608	1.13415	1.19185
1,3-Butanediol	100 uM	1,3-Butanediol_100 uM	1.44066	0.0160524	0.0788932	1.46525	0.139425	0.113989	1.13415	1.19185
Butralin	0.01 uM	Butralin_0.01 uM	1.32802	0.164089	0.274335	0.921071	0.819452	0.379221	1.24628	1.19113
Butralin	0.1 uM	Butralin_0.1 uM	1.04189	0.903044	0.563082	1.06461	0.523386	0.283397	1.24628	1.19113
Butralin	1 uM	Butralin_1 uM	1.17395	0.0718032	0.18188	0.989433	0.829093	0.380724	1.24628	1.19113
Butralin	10 uM	Butralin_10 uM	1.39017	0.0265015	0.105271	1.0416	0.605307	0.311513	1.24628	1.19113
Butralin	100 uM	Butralin_100 uM	1.29737	0.129637	0.247796	1.93892	0.00389085	0.0113699	1.24628	1.19113
Anilazine	0.01 uM	Anilazine_0.01 uM	0.957643	0.436729	0.411991	1.13367	0.111525	0.0979386	1.05739	1.18831
Anilazine	0.1 uM	Anilazine_0.1 uM	0.925848	0.277904	0.341794	1.15021	0.0452579	0.0553767	1.05739	1.18831
Anilazine	1 uM	Anilazine_1 uM	1.15355	0.097654	0.215029	1.04654	0.181344	0.13647	1.05739	1.18831
Anilazine	10 uM	Anilazine_10 uM	1.18024	0.154667	0.267319	1.07392	0.0472248	0.0567902	1.05739	1.18831
Anilazine	100 uM	Anilazine_100 uM	1.06964	0.844587	0.547108	1.53718	0.00114637	0.00479909	1.05739	1.18831
N-Methyl-2-pyrrolidone	0.1 uM	N-Methyl-2-pyrrolidone_0.1 uM	1.07346	0.81263	0.539657	1.09652	0.0572035	0.0634407	1.0534	1.18828
N-Methyl-2-pyrrolidone	1 uM	N-Methyl-2-pyrrolidone_1 uM	0.982182	0.354397	0.37879	1.12034	0.0873117	0.0839177	1.0534	1.18828
N-Methyl-2-pyrrolidone	10 uM	N-Methyl-2-pyrrolidone_10 uM	1.13271	0.441352	0.414678	1.22367	0.0520698	0.0598447	1.0534	1.18828
N-Methyl-2-pyrrolidone	100 um	N-Methyl-2-pyrrolidone_100 um	1.02525	0.863745	0.552118	1.3126	0.011115	0.0220475	1.0534	1.18828
Chloroneb	0.01 uM	Chloroneb_0.01 uM	0.936085	0.550546	0.454169	0.913123	0.753572	0.357809	1.18723	1.1876
Chloroneb	0.1 uM	Chloroneb_0.1 uM	1.32659	0.0628028	0.167263	0.99139	0.907613	0.402979	1.18723	1.1876
Chloroneb	1 uM	Chloroneb_1 uM	1.11709	0.468116	0.423512	1.06799	0.272347	0.181983	1.18723	1.1876
Chloroneb	10 uM	Chloroneb_10 uM	1.01153	0.721038	0.513854	1.0571	0.224654	0.158132	1.18723	1.1876
Chloroneb	100 uM	Chloroneb_100 uM	1.54484	0.0362888	0.128215	1.90837	0.0133799	0.0249041	1.18723	1.1876
1,3,5-Trimethylbenzene	0.1 uM	1,3,5-Trimethylbenzene_0.1 uM	1.01472	0.607642	0.476516	1.09924	0.399599	0.236824	1.08215	1.18745
1,3,5-Trimethylbenzene	1 uM	1,3,5-Trimethylbenzene_1 uM	1.14772	0.631397	0.483578	1.14816	0.300361	0.194601	1.08215	1.18745
1,3,5-Trimethylbenzene	10 uM	1,3,5-Trimethylbenzene_10 uM	1.04998	0.844446	0.547108	1.17399	0.0864338	0.0834963	1.08215	1.18745
1,3,5-Trimethylbenzene	100 uM	1,3,5-Trimethylbenzene_100 uM	1.1162	0.828877	0.542981	1.3284	0.0275557	0.0399735	1.08215	1.18745
Monobutyl phthalate	0.01 uM	Monobutyl phthalate_0.01 uM	1.07016	0.917885	0.566974	0.968228	0.47838	0.267709	1.46566	1.18711
Monobutyl phthalate	0.1 uM	Monobutyl phthalate_0.1 uM	1.12491	0.806147	0.538251	0.861637	0.117383	0.101101	1.46566	1.18711
Monobutyl phthalate	1 uM	Monobutyl phthalate_1 uM	2.23852	0.332748	0.369677	0.72982	0.24991	0.171208	1.46566	1.18711
Monobutyl phthalate	10 uM	Monobutyl phthalate_10 uM	1.14069	0.75545	0.522507	1.20786	0.0545596	0.0615233	1.46566	1.18711
Monobutyl phthalate	100 uM	Monobutyl phthalate_100 uM	1.75401	0.0196188	0.088347	2.16802	0.000255829	0.00149302	1.46566	1.18711
1-[3-(Triethoxysilyl)propyl]urea	0.1 uM	1-[3-(Triethoxysilyl)propyl]urea_0.1 uM	1.1122	0.484241	0.429758	1.15123	0.333085	0.209481	1.24789	1.18679
1-[3-(Triethoxysilyl)propyl]urea	1 uM	1-[3-(Triethoxysilyl)propyl]urea_1 uM	0.852791	0.0118956	0.0647193	1.07943	0.672872	0.334224	1.24789	1.18679
1-[3-(Triethoxysilyl)propyl]urea	10 uM	1-[3-(Triethoxysilyl)propyl]urea_10 uM	1.36182	0.0849537	0.200144	1.11589	0.533542	0.287055	1.24789	1.18679
1-[3-(Triethoxysilyl)propyl]urea	100 uM	1-[3-(Triethoxysilyl)propyl]urea_100 uM	1.66477	0.00913304	0.054457	1.40061	0.0103942	0.021219	1.24789	1.18679
Isoniazid	0.1 uM	Isoniazid_0.1 uM	0.83969	0.261621	0.333038	1.36918	0.529324	0.285773	1.02763	1.18676
Isoniazid	1 uM	Isoniazid_1 uM	0.860562	0.108728	0.226231	0.945533	0.17197	0.131408	1.02763	1.18676
Isoniazid	10 uM	Isoniazid_10 uM	1.24103	0.0200854	0.0895827	1.08527	0.726525	0.350039	1.02763	1.18676
Isoniazid	100 uM	Isoniazid_100 uM	1.16926	0.834608	0.544109	1.34705	0.0032054	0.00989518	1.02763	1.18676
(2Z)-3,7-Dimethylocta-2,6-dien-1-ol	0.1 uM	(2Z)-3,7-Dimethylocta-2,6-dien-1-ol_0.1 uM	1.1732	0.573339	0.462664	1.14055	0.358401	0.219805	1.15992	1.18612
(2Z)-3,7-Dimethylocta-2,6-dien-1-ol	1 uM	(2Z)-3,7-Dimethylocta-2,6-dien-1-ol_1 uM	0.941466	0.266366	0.335685	1.05884	0.802666	0.374017	1.15992	1.18612
(2Z)-3,7-Dimethylocta-2,6-dien-1-ol	10 uM	(2Z)-3,7-Dimethylocta-2,6-dien-1-ol_10 uM	1.49875	0.322732	0.365686	1.09503	0.777476	0.365729	1.15992	1.18612
(2Z)-3,7-Dimethylocta-2,6-dien-1-ol	100 uM	(2Z)-3,7-Dimethylocta-2,6-dien-1-ol_100 uM	1.02629	0.186471	0.287793	1.45005	0.0760887	0.0768513	1.15992	1.18612
Tebupirimfos	0.01 uM	Tebupirimfos_0.01 uM	0.786039	0.21182	0.304596	1.07125	0.252622	0.172425	0.931633	1.18602
Tebupirimfos	0.1 uM	Tebupirimfos_0.1 uM	0.857645	0.022328	0.0948933	1.21872	0.0543499	0.0614426	0.931633	1.18602
Tebupirimfos	1 uM	Tebupirimfos_1 uM	1.01958	0.837866	0.545154	1.15998	0.11222	0.0981532	0.931633	1.18602
Tebupirimfos	10 uM	Tebupirimfos_10 uM	0.964517	0.547623	0.453081	1.07714	0.391562	0.23329	0.931633	1.18602
Tebupirimfos	100 uM	Tebupirimfos_100 uM	1.03038	0.673151	0.497608	1.40299	0.00212916	0.00738315	0.931633	1.18602
Cumene hydroperoxide	0.1 uM	Cumene hydroperoxide_0.1 uM	0.957909	0.610587	0.477461	1.14827	0.304667	0.19649	0.810921	1.18056
Cumene hydroperoxide	1 uM	Cumene hydroperoxide_1 uM	0.714352	0.00254681	0.0248031	1.12078	0.866475	0.392111	0.810921	1.18056
Cumene hydroperoxide	10 uM	Cumene hydroperoxide_10 uM	0.747112	0.0197578	0.0885688	1.05339	0.974598	0.420106	0.810921	1.18056
Cumene hydroperoxide	100 um	Cumene hydroperoxide_100 um	0.824311	0.522898	0.443531	1.3998	0.103681	0.0934422	0.810921	1.18056
N,N,N',N'-Tetrakis(2-Hydroxypropyl)ethylenediamine	0.1 uM	N,N,N',N'-Tetrakis(2-Hydroxypropyl)ethylenediamine_0.1 uM	1.10642	0.641295	0.486087	1.07254	0.874281	0.394497	1.01565	1.17849
N,N,N',N'-Tetrakis(2-Hydroxypropyl)ethylenediamine	1 uM	N,N,N',N'-Tetrakis(2-Hydroxypropyl)ethylenediamine_1 uM	0.8552	0.106555	0.223488	1.01463	0.646868	0.325701	1.01565	1.17849
N,N,N',N'-Tetrakis(2-Hydroxypropyl)ethylenediamine	10 uM	N,N,N',N'-Tetrakis(2-Hydroxypropyl)ethylenediamine_10 uM	1.02558	0.758413	0.523545	1.16249	0.382179	0.229522	1.01565	1.17849
N,N,N',N'-Tetrakis(2-Hydroxypropyl)ethylenediamine	100 um	N,N,N',N'-Tetrakis(2-Hydroxypropyl)ethylenediamine_100 um	1.07539	0.864107	0.552118	1.46432	0.0279499	0.0402856	1.01565	1.17849
Carabersat	0.1 uM	Carabersat_0.1 uM	1.27401	0.204611	0.300048	1.08017	0.437001	0.251483	1.20093	1.17821
Carabersat	1 uM	Carabersat_1 uM	1.06875	0.924712	0.568607	1.08658	0.875414	0.394745	1.20093	1.17821
Carabersat	10 uM	Carabersat_10 uM	1.03546	0.8471	0.548101	1.31746	0.183945	0.13766	1.20093	1.17821
Carabersat	100 um	Carabersat_100 um	1.4255	0.172006	0.278152	1.22863	0.00643866	0.0157285	1.20093	1.17821
Diisodecyl hexanedioate	0.1 uM	Diisodecyl hexanedioate_0.1 uM	0.994231	0.45232	0.418288	1.04223	0.97666	0.420726	1.12435	1.17682
Diisodecyl hexanedioate	1 uM	Diisodecyl hexanedioate_1 uM	1.02426	0.830075	0.54299	1.15351	0.222258	0.156937	1.12435	1.17682
Diisodecyl hexanedioate	10 uM	Diisodecyl hexanedioate_10 uM	1.20867	0.552885	0.454885	1.06367	0.926687	0.407674	1.12435	1.17682
Diisodecyl hexanedioate	100 um	Diisodecyl hexanedioate_100 um	1.27022	0.281687	0.343747	1.44788	0.0705438	0.0730182	1.12435	1.17682
2-Chloroethanol	0.1 uM	2-Chloroethanol_0.1 uM	1.15748	0.306654	0.357312	1.03128	0.826867	0.380497	1.14973	1.17532
2-Chloroethanol	1 uM	2-Chloroethanol_1 uM	1.05935	0.861812	0.551925	1.11067	0.729135	0.350813	1.14973	1.17532
2-Chloroethanol	10 uM	2-Chloroethanol_10 uM	0.985784	0.608962	0.476998	1.26767	0.408887	0.240638	1.14973	1.17532
2-Chloroethanol	100 uM	2-Chloroethanol_100 uM	1.39632	0.0550335	0.158365	1.29167	0.327202	0.207003	1.14973	1.17532
Heptachlor epoxide	0.1 uM	Heptachlor epoxide_0.1 uM	1.18119	0.489197	0.43155	1.07802	0.640058	0.323726	1.24187	1.17279
Heptachlor epoxide	1 uM	Heptachlor epoxide_1 uM	1.2309	0.147736	0.261315	1.13114	0.345854	0.214777	1.24187	1.17279
Heptachlor epoxide	10 uM	Heptachlor epoxide_10 uM	1.05835	0.969731	0.580567	1.11296	0.491348	0.271547	1.24187	1.17279
Heptachlor epoxide	100 um	Heptachlor epoxide_100 um	1.49703	0.0675348	0.17487	1.36905	0.0334404	0.0460054	1.24187	1.17279
1-Pentadecanol	0.1 uM	1-Pentadecanol_0.1 uM	1.04958	0.97139	0.58069	0.982681	0.164698	0.127838	0.981523	1.17239
1-Pentadecanol	1 uM	1-Pentadecanol_1 uM	0.89622	0.158222	0.269466	1.25513	0.649222	0.326405	0.981523	1.17239
1-Pentadecanol	10 uM	1-Pentadecanol_10 uM	1.03839	0.786075	0.531995	1.07135	0.767925	0.362753	0.981523	1.17239
1-Pentadecanol	100 uM	1-Pentadecanol_100 uM	0.941897	0.509628	0.437972	1.38041	0.0648848	0.068548	0.981523	1.17239
N,N-Diethylaniline	0.1 uM	N,N-Diethylaniline_0.1 uM	1.45985	0.189281	0.28972	1.06752	0.985645	0.423066	1.28335	1.17232
N,N-Diethylaniline	1 uM	N,N-Diethylaniline_1 uM	1.40504	0.0484857	0.148454	1.05855	0.969591	0.418928	1.28335	1.17232
N,N-Diethylaniline	10 uM	N,N-Diethylaniline_10 uM	1.31672	0.380242	0.387531	1.09207	0.611506	0.313429	1.28335	1.17232
N,N-Diethylaniline	100 uM	N,N-Diethylaniline_100 uM	0.951784	0.0888058	0.203894	1.47117	0.087906	0.0841316	1.28335	1.17232
Clomazone	0.01 uM	Clomazone_0.01 uM	0.899499	0.381018	0.387759	1.2321	0.596503	0.30863	0.908765	1.17163
Clomazone	0.1 uM	Clomazone_0.1 uM	0.906276	0.316372	0.363106	1.14487	0.209685	0.150686	0.908765	1.17163
Clomazone	1 uM	Clomazone_1 uM	0.975795	0.391393	0.39104	1.02083	0.242208	0.167176	0.908765	1.17163
Clomazone	10 uM	Clomazone_10 uM	1.00025	0.65119	0.489394	1.05611	0.0814155	0.0801138	0.908765	1.17163
Clomazone	100 uM	Clomazone_100 uM	0.762003	0.00468224	0.036071	1.40423	0.0272989	0.0397433	0.908765	1.17163
Etridiazole	0.01 uM	Etridiazole_0.01 uM	1.24926	0.229279	0.313889	0.919848	0.144508	0.116777	1.17634	1.17139
Etridiazole	0.1 uM	Etridiazole_0.1 uM	1.13961	0.598984	0.472642	1.08581	0.283272	0.18698	1.17634	1.17139
Etridiazole	1 uM	Etridiazole_1 uM	0.970526	0.454876	0.419403	1.02682	0.449208	0.256467	1.17634	1.17139
Etridiazole	10 uM	Etridiazole_10 uM	1.07388	0.736205	0.518261	1.1208	0.0240494	0.0363451	1.17634	1.17139
Etridiazole	100 uM	Etridiazole_100 uM	1.4484	0.000479305	0.00899072	1.7037	0.00302544	0.00949894	1.17634	1.17139
Cinmethylin	0.01 uM	Cinmethylin_0.01 uM	0.991725	0.766694	0.525613	1.14155	0.579755	0.30361	1.12062	1.17116
Cinmethylin	0.1 uM	Cinmethylin_0.1 uM	0.992958	0.38835	0.390363	1.0412	0.558853	0.296575	1.12062	1.17116
Cinmethylin	1 uM	Cinmethylin_1 uM	1.04892	0.854084	0.549302	1.02239	0.467137	0.263238	1.12062	1.17116
Cinmethylin	10 uM	Cinmethylin_10 uM	1.27089	0.00303306	0.0274749	1.08699	0.00811293	0.0181541	1.12062	1.17116
Cinmethylin	100 uM	Cinmethylin_100 uM	1.29863	0.00383706	0.0315595	1.56369	0.00211478	0.00737553	1.12062	1.17116
MCPA	0.01 uM	MCPA_0.01 uM	0.746752	0.115332	0.233712	1.10882	0.0175122	0.029578	0.865025	1.17114
MCPA	0.1 uM	MCPA_0.1 uM	0.753802	0.000306003	0.00676712	1.18926	0.0337758	0.046341	0.865025	1.17114
MCPA	1 uM	MCPA_1 uM	0.937719	0.136203	0.254036	1.08877	0.04172	0.0523628	0.865025	1.17114
MCPA	10 uM	MCPA_10 uM	0.821275	0.0215192	0.0938813	1.1241	0.0418874	0.0524265	0.865025	1.17114
MCPA	100 uM	MCPA_100 uM	1.06558	0.811252	0.539453	1.34475	0.017762	0.0297832	0.865025	1.17114
Carfentrazone-ethyl	0.01 uM	Carfentrazone-ethyl_0.01 uM	1.06976	0.767292	0.525781	0.994926	0.966449	0.418017	1.05017	1.17085
Carfentrazone-ethyl	0.1 uM	Carfentrazone-ethyl_0.1 uM	0.972819	0.396997	0.393497	1.11067	0.0913048	0.0861777	1.05017	1.17085
Carfentrazone-ethyl	1 uM	Carfentrazone-ethyl_1 uM	0.981946	0.56871	0.460313	0.894928	0.0499839	0.0586878	1.05017	1.17085
Carfentrazone-ethyl	10 uM	Carfentrazone-ethyl_10 uM	0.945476	0.493653	0.433162	0.955991	0.990885	0.423878	1.05017	1.17085
Carfentrazone-ethyl	100 uM	Carfentrazone-ethyl_100 uM	1.28086	0.233622	0.316684	1.89773	0.00718458	0.0168091	1.05017	1.17085
Sodium Azide	0.01 uM	Sodium Azide_0.01 uM	0.756634	0.171454	0.277798	1.38157	0.165242	0.127913	0.815573	1.16988
Sodium azide	0.1 uM	Sodium azide_0.1 uM	0.827473	0.0622914	0.166695	1.11211	0.082735	0.0809794	0.815573	1.16988
Sodium Azide	1 uM	Sodium Azide_1 uM	1.03815	0.171104	0.277798	1.01464	0.208571	0.150259	0.815573	1.16988
Sodium Azide	10 uM	Sodium Azide_10 uM	0.926981	0.172246	0.278152	1.04942	0.183704	0.13758	0.815573	1.16988
Sodium azide	100 uM	Sodium azide_100 uM	0.528625	0.00221303	0.0230063	1.29166	0.0287108	0.041003	0.815573	1.16988
Cyromazine	0.01 uM	Cyromazine_0.01 uM	1.00789	0.43559	0.411554	1.09801	0.348855	0.216208	1.07474	1.16911
Cyromazine	0.1 uM	Cyromazine_0.1 uM	1.17697	0.38321	0.388744	0.888722	0.531519	0.286411	1.07474	1.16911
Cyromazine	1 uM	Cyromazine_1 uM	0.954818	0.488141	0.43155	0.950191	0.266272	0.179145	1.07474	1.16911
Cyromazine	10 uM	Cyromazine_10 uM	1.01561	0.815651	0.540765	1.05017	0.268457	0.180256	1.07474	1.16911
Cyromazine	100 uM	Cyromazine_100 uM	1.21841	0.213742	0.305897	1.85844	0.00418133	0.0119599	1.07474	1.16911
Ammonium carbamate	0.1 uM	Ammonium carbamate_0.1 uM	0.816864	0.02113	0.0932013	1.07224	0.992402	0.424348	1.00052	1.16784
Ammonium carbamate	1 uM	Ammonium carbamate_1 uM	0.93961	0.269105	0.337161	1.11035	0.540164	0.289207	1.00052	1.16784
Ammonium carbamate	10 uM	Ammonium carbamate_10 uM	0.934001	0.0278855	0.109065	1.28675	0.297465	0.193075	1.00052	1.16784
Ammonium carbamate	100 uM	Ammonium carbamate_100 uM	1.31161	0.104958	0.222527	1.20203	0.342408	0.213357	1.00052	1.16784
Ethalfluralin	0.01 uM	Ethalfluralin_0.01 uM	0.929713	0.0677858	0.175195	1.2592	0.0947295	0.0880961	1.12858	1.1676
Ethalfluralin	0.1 uM	Ethalfluralin_0.1 uM	1.20373	0.455693	0.419536	1.03046	0.439939	0.252825	1.12858	1.1676
Ethalfluralin	1 uM	Ethalfluralin_1 uM	1.01585	0.726433	0.515204	1.09029	0.154961	0.122439	1.12858	1.1676
Ethalfluralin	10 uM	Ethalfluralin_10 uM	1.12529	0.0820825	0.197831	1.14487	0.0035102	0.0105408	1.12858	1.1676
Ethalfluralin	100 uM	Ethalfluralin_100 uM	1.36835	0.142537	0.257329	1.31316	0.00240079	0.00798332	1.12858	1.1676
4-Chlorotoluene	0.1 uM	4-Chlorotoluene_0.1 uM	1.30402	0.109515	0.226864	0.967711	0.206776	0.149497	1.01906	1.16629
4-Chlorotoluene	1 uM	4-Chlorotoluene_1 uM	0.87135	0.192989	0.292436	1.19221	0.664964	0.332006	1.01906	1.16629
4-Chlorotoluene	10 uM	4-Chlorotoluene_10 uM	1.02275	0.495861	0.433407	1.05708	0.9011	0.401588	1.01906	1.16629
4-Chlorotoluene	100 uM	4-Chlorotoluene_100 uM	0.878117	0.176984	0.281051	1.44816	0.224993	0.158316	1.01906	1.16629
Pirimiphos-methyl	0.01 uM	Pirimiphos-methyl_0.01 uM	1.29314	0.175416	0.280152	1.10549	0.0797465	0.0791252	1.2503	1.16568
Pirimiphos-methyl	0.1 uM	Pirimiphos-methyl_0.1 uM	1.12232	0.805221	0.53806	1.19565	0.004292	0.0121223	1.2503	1.16568
Pirimiphos-methyl	1 uM	Pirimiphos-methyl_1 uM	1.11113	0.375258	0.385242	1.00326	0.69654	0.341127	1.2503	1.16568
Pirimiphos-methyl	10 uM	Pirimiphos-methyl_10 uM	1.2273	0.174494	0.27983	0.99174	0.22643	0.15894	1.2503	1.16568
Pirimiphos-methyl	100 uM	Pirimiphos-methyl_100 uM	1.49759	0.011326	0.0625947	1.53229	0.0101876	0.0209793	1.2503	1.16568
2-Chlorotoluene	0.1 uM	2-Chlorotoluene_0.1 uM	0.963777	0.431841	0.410341	1.09436	0.794757	0.371685	1.17432	1.16549
2-Chlorotoluene	1 uM	2-Chlorotoluene_1 uM	0.931249	0.156947	0.268768	1.12406	0.508087	0.277157	1.17432	1.16549
2-Chlorotoluene	10 uM	2-Chlorotoluene_10 uM	1.36628	0.122114	0.239992	1.15467	0.238174	0.165067	1.17432	1.16549
2-Chlorotoluene	100 uM	2-Chlorotoluene_100 uM	1.43599	0.395987	0.392962	1.28887	0.177313	0.134334	1.17432	1.16549
Dibenzofuran	0.1 uM	Dibenzofuran_0.1 uM	1.04093	0.912514	0.565188	1.03826	0.845499	0.386331	1.04101	1.16437
Dibenzofuran	1 uM	Dibenzofuran_1 uM	0.949601	0.251121	0.326915	0.994635	0.586164	0.305504	1.04101	1.16437
Dibenzofuran	10 uM	Dibenzofuran_10 uM	1.02199	0.60047	0.473414	1.18428	0.0386384	0.0500115	1.04101	1.16437
Dibenzofuran	100 um	Dibenzofuran_100 um	1.15151	0.188323	0.289115	1.44029	0.0370793	0.0488359	1.04101	1.16437
Dicamba	0.01 uM	Dicamba_0.01 uM	0.871859	0.384163	0.389004	1.06759	0.32952	0.208079	1.03677	1.16428
Dicamba	0.1 uM	Dicamba_0.1 uM	0.916877	0.33135	0.369193	1.04975	0.537678	0.288471	1.03677	1.16428
Dicamba	1 uM	Dicamba_1 uM	1.08452	0.448831	0.417269	1.13814	0.0233026	0.0359133	1.03677	1.16428
Dicamba	10 uM	Dicamba_10 uM	1.16308	0.443521	0.41537	1.04167	0.439339	0.252613	1.03677	1.16428
Dicamba	100 uM	Dicamba_100 uM	1.1475	0.355901	0.379574	1.52427	0.0230646	0.0356823	1.03677	1.16428
1-Undecanol	0.1 uM	1-Undecanol_0.1 uM	0.80455	0.0135446	0.0710639	1.0266	#DIV/0!	NA	0.956149	1.16331
1-Undecanol	1 uM	1-Undecanol_1 uM	0.789505	0.00653656	0.0435222	1.19789	0.00856036	0.0188021	0.956149	1.16331
1-Undecanol	10 uM	1-Undecanol_10 uM	1.12791	0.347784	0.376236	1.08628	0.694524	0.340865	0.956149	1.16331
1-Undecanol	100 uM	1-Undecanol_100 uM	1.10263	0.982998	0.583773	1.34246	0.194331	0.142772	0.956149	1.16331
Tris(2-chloroethyl) phosphate	0.1 uM	Tris(2-chloroethyl) phosphate_0.1 uM	1.02754	0.766646	0.525613	1.27936	0.582368	0.304456	1.07593	1.16281
Tris(2-chloroethyl) phosphate	1 uM	Tris(2-chloroethyl) phosphate_1 uM	0.971331	0.536583	0.449236	1.157	0.677658	0.335584	1.07593	1.16281
Tris(2-chloroethyl) phosphate	10 uM	Tris(2-chloroethyl) phosphate_10 uM	1.11893	0.220786	0.311157	0.95296	0.640388	0.323726	1.07593	1.16281
Tris(2-chloroethyl) phosphate	100 uM	Tris(2-chloroethyl) phosphate_100 uM	1.18593	0.859857	0.551688	1.26193	0.223334	0.157477	1.07593	1.16281
Dimethyl malonate	0.1 uM	Dimethyl malonate_0.1 uM	1.02444	0.78207	0.530963	1.16787	0.636352	0.32277	1.09319	1.1622
Dimethyl malonate	1 uM	Dimethyl malonate_1 uM	1.16383	0.329138	0.368318	1.21001	0.316515	0.202051	1.09319	1.1622
Dimethyl malonate	10 uM	Dimethyl malonate_10 uM	0.907225	0.232126	0.315727	1.03576	0.822708	0.379672	1.09319	1.1622
Dimethyl malonate	100 uM	Dimethyl malonate_100 uM	1.27725	0.563468	0.459313	1.23517	0.231793	0.161919	1.09319	1.1622
Triphenyl phosphite	0.1 uM	Triphenyl phosphite_0.1 uM	0.971278	0.213505	0.305716	1.06164	0.852563	0.388482	1.07113	1.16062
Triphenyl phosphite	1 uM	Triphenyl phosphite_1 uM	1.05554	0.740938	0.518912	1.1806	0.144582	0.11679	1.07113	1.16062
Triphenyl phosphite	10 uM	Triphenyl phosphite_10 uM	1.00012	0.708593	0.509923	1.23599	0.126848	0.106633	1.07113	1.16062
Triphenyl phosphite	100 uM	Triphenyl phosphite_100 uM	1.25759	0.63002	0.483413	1.16426	0.284104	0.187252	1.07113	1.16062
Bis(2-ethylhexyl) nonanedioate	0.1 uM	Bis(2-ethylhexyl) nonanedioate_0.1 uM	1.03748	0.936551	0.572554	1.12365	0.368062	0.22358	1.14687	1.15991
Bis(2-ethylhexyl) nonanedioate	1 uM	Bis(2-ethylhexyl) nonanedioate_1 uM	0.97884	0.337216	0.371546	1.12705	0.728446	0.350564	1.14687	1.15991
Bis(2-ethylhexyl) nonanedioate	10 uM	Bis(2-ethylhexyl) nonanedioate_10 uM	1.33058	0.118476	0.236252	1.07555	0.666666	0.332446	1.14687	1.15991
Bis(2-ethylhexyl) nonanedioate	100 um	Bis(2-ethylhexyl) nonanedioate_100 um	1.24058	0.300486	0.353984	1.3134	0.0105206	0.0213482	1.14687	1.15991
Citronellol	0.1 uM	Citronellol_0.1 uM	1.07056	0.976354	0.581792	1.04152	0.825072	0.380324	1.19957	1.15856
Citronellol	1 uM	Citronellol_1 uM	0.903759	0.260336	0.332628	1.10792	0.378229	0.228506	1.19957	1.15856
Citronellol	10 uM	Citronellol_10 uM	1.18216	0.36059	0.380104	1.10848	0.695441	0.340919	1.19957	1.15856
Citronellol	100 uM	Citronellol_100 uM	1.64178	0.0197631	0.0885688	1.37631	0.0147088	0.0262669	1.19957	1.15856
2-Benzylideneoctanal	0.1 uM	2-Benzylideneoctanal_0.1 uM	0.942124	0.173249	0.279242	1.03172	0.82207	0.379651	0.856568	1.15561
2-Benzylideneoctanal	1 uM	2-Benzylideneoctanal_1 uM	0.905677	0.0830857	0.199098	1.01694	0.719453	0.348006	0.856568	1.15561
2-Benzylideneoctanal	10 uM	2-Benzylideneoctanal_10 uM	0.821743	0.0193969	0.0878225	1.16627	0.245452	0.16901	0.856568	1.15561
2-Benzylideneoctanal	100 uM	2-Benzylideneoctanal_100 uM	0.756726	0.0721774	0.182454	1.4075	0.158436	0.124519	0.856568	1.15561
Triclopyr	0.01 uM	Triclopyr_0.01 uM	1.49502	0.0867135	0.201482	0.990178	0.776923	0.365593	1.29032	1.15528
Triclopyr	0.1 uM	Triclopyr_0.1 uM	1.25465	0.187299	0.288423	0.979274	0.964469	0.417531	1.29032	1.15528
Triclopyr	1 uM	Triclopyr_1 uM	1.2848	0.0780384	0.192785	0.950125	0.714658	0.346813	1.29032	1.15528
Triclopyr	10 uM	Triclopyr_10 uM	1.21836	0.521187	0.4428	1.02057	0.663275	0.331326	1.29032	1.15528
Triclopyr	100 uM	Triclopyr_100 uM	1.19878	0.445945	0.416385	1.83623	0.00333802	0.0101958	1.29032	1.15528
Clove leaf oil	0.1 uM	Clove leaf oil_0.1 uM	1.39039	0.138552	0.25523	1.099	0.300583	0.194601	1.24423	1.15442
Clove leaf oil	1 uM	Clove leaf oil_1 uM	1.12989	0.577513	0.464882	1.02179	0.276768	0.183946	1.24423	1.15442
Clove leaf oil	10 uM	Clove leaf oil_10 uM	1.081	0.825637	0.542743	1.20622	0.0914714	0.0862447	1.24423	1.15442
Clove leaf oil	100 uM	Clove leaf oil_100 uM	1.37566	0.385876	0.389026	1.29066	0.00722492	0.0168091	1.24423	1.15442
Pentyl acetate	0.1 uM	Pentyl acetate_0.1 uM	1.21539	0.280078	0.342471	1.1328	0.250465	0.171415	1.29997	1.1533
Pentyl acetate	1 uM	Pentyl acetate_1 uM	0.96823	0.000993334	0.0140436	1.15206	0.311657	0.199853	1.29997	1.1533
Pentyl acetate	10 uM	Pentyl acetate_10 uM	1.40286	0.0381556	0.132487	1.15189	0.190273	0.140824	1.29997	1.1533
Pentyl acetate	100 um	Pentyl acetate_100 um	1.61341	0.0550445	0.158365	1.17643	0.0685783	0.071473	1.29997	1.1533
4-Nitroaniline	0.1 uM	4-Nitroaniline_0.1 uM	1.18683	0.252967	0.326915	1.0006	0.626248	0.319021	0.794711	1.15217
4-Nitroaniline	1 uM	4-Nitroaniline_1 uM	0.816599	0.0432499	0.141293	1.1409	0.236082	0.164122	0.794711	1.15217
4-Nitroaniline	10 uM	4-Nitroaniline_10 uM	0.601521	0.00428794	0.0345015	1.21141	0.0824588	0.0808544	0.794711	1.15217
4-Nitroaniline	100 um	4-Nitroaniline_100 um	0.573897	0.0436262	0.141704	1.25575	0.134716	0.111304	0.794711	1.15217
Flufenpyr-ethyl	0.01 uM	Flufenpyr-ethyl_0.01 uM	1.17446	0.743031	0.519597	1.19885	0.691868	0.340126	1.28375	1.15168
Flufenpyr-ethyl	0.1 uM	Flufenpyr-ethyl_0.1 uM	1.28327	0.393278	0.391518	0.957095	0.710839	0.346121	1.28375	1.15168
Flufenpyr-ethyl	1 uM	Flufenpyr-ethyl_1 uM	1.01073	0.746341	0.520679	1.06689	0.0374021	0.0490562	1.28375	1.15168
Flufenpyr-ethyl	10 uM	Flufenpyr-ethyl_10 uM	1.48103	0.0428208	0.140452	1.0268	0.488346	0.270574	1.28375	1.15168
Flufenpyr-ethyl	100 uM	Flufenpyr-ethyl_100 uM	1.46924	0.156104	0.267982	1.50874	0.00779067	0.0176871	1.28375	1.15168
Benzyl butyl phthalate	0.1 uM	Benzyl butyl phthalate_0.1 uM	0.686833	0.0122419	0.0663454	1.05177	0.904599	0.402527	0.938043	1.15131
Benzyl butyl phthalate	1 uM	Benzyl butyl phthalate_1 uM	0.843905	0.0513045	0.151605	1.22669	0.304562	0.196485	0.938043	1.15131
Benzyl butyl phthalate	10 uM	Benzyl butyl phthalate_10 uM	0.882956	0.00436716	0.0347946	1.28388	0.272646	0.181983	0.938043	1.15131
Benzyl butyl phthalate	100 uM	Benzyl butyl phthalate_100 uM	1.33848	0.347154	0.375845	1.04291	0.940319	0.411105	0.938043	1.15131
Caffeine	0.01 uM	Caffeine_0.01 uM	0.921372	0.389094	0.390807	1.17739	0.23954	0.165673	1.08325	1.15041
Caffeine	0.1 uM	Caffeine_0.1 uM	0.985137	0.367012	0.382534	0.946273	0.35078	0.216773	1.08325	1.15041
Caffeine	1 uM	Caffeine_1 uM	1.06414	0.523323	0.443531	0.965749	0.0856507	0.0830306	1.08325	1.15041
Caffeine	10 uM	Caffeine_10 uM	0.970166	0.320185	0.364919	0.989445	0.0509124	0.0590845	1.08325	1.15041
Caffeine	100 uM	Caffeine_100 uM	1.47544	0.481793	0.429091	1.67322	0.0115933	0.0226618	1.08325	1.15041
beta-Hexachlorocyclohexane	0.1 uM	beta-Hexachlorocyclohexane_0.1 uM	1.04593	0.877379	0.555483	1.03557	0.880315	0.395987	1.02752	1.14932
beta-Hexachlorocyclohexane	1 uM	beta-Hexachlorocyclohexane_1 uM	0.913054	0.0930646	0.208369	1.13892	0.637009	0.32277	1.02752	1.14932
beta-Hexachlorocyclohexane	10 uM	beta-Hexachlorocyclohexane_10 uM	1.11655	0.744215	0.519775	0.997687	0.502179	0.275417	1.02752	1.14932
beta-Hexachlorocyclohexane	100 uM	beta-Hexachlorocyclohexane_100 uM	1.03455	0.713371	0.51165	1.4251	0.0404271	0.0514898	1.02752	1.14932
p-Cymene	0.1 uM	p-Cymene_0.1 uM	1.30567	0.0119774	0.0650377	1.02816	0.424114	0.246519	1.25769	1.14848
p-Cymene	1 uM	p-Cymene_1 uM	1.10635	0.456745	0.419732	0.948899	0.16423	0.127621	1.25769	1.14848
p-Cymene	10 uM	p-Cymene_10 uM	1.09834	0.738949	0.518869	1.10531	0.237078	0.164533	1.25769	1.14848
p-Cymene	100 uM	p-Cymene_100 uM	1.52039	0.151605	0.264143	1.51154	0.0351374	0.0474151	1.25769	1.14848
Flumetsulam	0.01 uM	Flumetsulam_0.01 uM	0.851109	0.0512152	0.151605	0.963055	0.554543	0.295061	1.00316	1.14729
Flumetsulam	0.1 uM	Flumetsulam_0.1 uM	0.967445	0.311139	0.359542	1.06994	0.239927	0.165884	1.00316	1.14729
Flumetsulam	1 uM	Flumetsulam_1 uM	0.903922	0.139677	0.255297	0.959015	0.486634	0.269995	1.00316	1.14729
Flumetsulam	10 uM	Flumetsulam_10 uM	1.027	0.963032	0.57906	1.07283	0.182422	0.137034	1.00316	1.14729
Flumetsulam	100 uM	Flumetsulam_100 uM	1.26631	0.170107	0.2777	1.67159	0.0491122	0.0579586	1.00316	1.14729
Styrene oxide	0.1 uM	Styrene oxide_0.1 uM	1.22572	0.373808	0.385132	0.989203	0.694131	0.340854	1.253	1.14728
Styrene oxide	1 uM	Styrene oxide_1 uM	0.89027	0.0716572	0.18184	1.09088	0.871978	0.393864	1.253	1.14728
Styrene oxide	10 uM	Styrene oxide_10 uM	1.18931	0.354912	0.378962	1.20257	0.284906	0.187569	1.253	1.14728
Styrene oxide	100 uM	Styrene oxide_100 uM	1.7067	0.0365521	0.128737	1.30648	0.323482	0.205355	1.253	1.14728
2-tert-Butyl-4-ethylphenol	0.1 uM	2-tert-Butyl-4-ethylphenol_0.1 uM	0.744599	0.0810069	0.196473	1.27795	0.100045	0.0913848	0.915932	1.14657
2-tert-Butyl-4-ethylphenol	1 uM	2-tert-Butyl-4-ethylphenol_1 uM	1.00504	0.729399	0.516326	1.06609	0.872767	0.39399	0.915932	1.14657
2-tert-Butyl-4-ethylphenol	10 uM	2-tert-Butyl-4-ethylphenol_10 uM	0.938112	0.398611	0.394447	1.02402	0.918018	0.405558	0.915932	1.14657
2-tert-Butyl-4-ethylphenol	100 um	2-tert-Butyl-4-ethylphenol_100 um	0.975972	0.506707	0.436773	1.21824	0.520055	0.282047	0.915932	1.14657
1,2-Benzenedicarboxylic acid, di-C9-11-branched alkyl esters, C10-rich	0.1 uM	1,2-Benzenedicarboxylic acid, di-C9-11-branched alkyl esters, C10-rich_0.1 uM	0.95536	0.306298	0.357312	1.21451	0.338436	0.211729	1.24962	1.14598
1,2-Benzenedicarboxylic acid, di-C9-11-branched alkyl esters, C10-rich	1 uM	1,2-Benzenedicarboxylic acid, di-C9-11-branched alkyl esters, C10-rich_1 uM	1.04309	0.782699	0.530964	1.00663	0.502832	0.275435	1.24962	1.14598
1,2-Benzenedicarboxylic acid, di-C9-11-branched alkyl esters, C10-rich	10 uM	1,2-Benzenedicarboxylic acid, di-C9-11-branched alkyl esters, C10-rich_10 uM	1.10162	0.798564	0.535753	1.10126	0.454882	0.258686	1.24962	1.14598
1,2-Benzenedicarboxylic acid, di-C9-11-branched alkyl esters, C10-rich	100 uM	1,2-Benzenedicarboxylic acid, di-C9-11-branched alkyl esters, C10-rich_100 uM	1.89843	0.0375807	0.131367	1.26152	0.0527956	0.0603012	1.24962	1.14598
Methyl octanoate	0.1 uM	Methyl octanoate_0.1 uM	0.880572	0.101523	0.217969	1.02742	0.669797	0.333433	1.06513	1.14537
Methyl octanoate	1 uM	Methyl octanoate_1 uM	0.847053	0.00439174	0.0348386	0.910834	0.0947477	0.0880961	1.06513	1.14537
Methyl octanoate	10 uM	Methyl octanoate_10 uM	1.22173	0.32108	0.365107	1.03529	0.897947	0.400712	1.06513	1.14537
Methyl octanoate	100 um	Methyl octanoate_100 um	1.31117	0.08355	0.199408	1.60795	0.0391458	0.0503647	1.06513	1.14537
PHA-00568487	0.1 uM	PHA-00568487_0.1 uM	1.00134	0.688911	0.503666	1.05293	0.88698	0.397285	1.08088	1.14347
PHA-00568487	1 uM	PHA-00568487_1 uM	1.05216	0.967255	0.579811	1.19485	0.108508	0.0961241	1.08088	1.14347
PHA-00568487	10 uM	PHA-00568487_10 uM	1.15256	0.521262	0.4428	1.12994	0.469263	0.264193	1.08088	1.14347
PHA-00568487	100 um	PHA-00568487_100 um	1.11746	0.467055	0.422942	1.19616	0.0915675	0.0862881	1.08088	1.14347
Dichlobenil	0.01 uM	Dichlobenil_0.01 uM	1.30965	0.0686667	0.176818	0.873083	0.351516	0.217029	1.21531	1.14198
Dichlobenil	0.1 uM	Dichlobenil_0.1 uM	1.41554	0.0768519	0.190865	0.852956	0.39322	0.234071	1.21531	1.14198
Dichlobenil	1 uM	Dichlobenil_1 uM	1.15729	0.407013	0.398949	1.02796	0.0418597	0.0524242	1.21531	1.14198
Dichlobenil	10 uM	Dichlobenil_10 uM	0.907016	0.37081	0.383948	0.992317	0.412853	0.242198	1.21531	1.14198
Dichlobenil	100 uM	Dichlobenil_100 uM	1.28706	0.0763498	0.190628	1.96357	0.00194353	0.00695378	1.21531	1.14198
Dimethylcarbamoyl chloride	0.1 uM	Dimethylcarbamoyl chloride_0.1 uM	0.981672	0.197107	0.294753	1.04257	0.940858	0.411252	1.24133	1.14031
Dimethylcarbamoyl chloride	1 uM	Dimethylcarbamoyl chloride_1 uM	1.32182	0.348244	0.376296	1.05707	0.399881	0.236922	1.24133	1.14031
Dimethylcarbamoyl chloride	10 uM	Dimethylcarbamoyl chloride_10 uM	1.353	0.0313247	0.117582	1.0873	0.699415	0.34233	1.24133	1.14031
Dimethylcarbamoyl chloride	100 um	Dimethylcarbamoyl chloride_100 um	1.30885	0.282153	0.343956	1.37432	0.0126822	0.0239929	1.24133	1.14031
Diclofop-methyl	0.01 uM	Diclofop-methyl_0.01 uM	1.10135	0.772647	0.526997	1.01344	0.886513	0.397285	1.38276	1.13993
Diclofop-methyl	0.1 uM	Diclofop-methyl_0.1 uM	1.28405	0.278062	0.341794	0.868658	0.0274219	0.039865	1.38276	1.13993
Diclofop-methyl	1 uM	Diclofop-methyl_1 uM	1.97586	0.355828	0.379574	0.731553	0.27467	0.183032	1.38276	1.13993
Diclofop-methyl	10 uM	Diclofop-methyl_10 uM	1.26741	0.385909	0.389026	0.936467	0.785275	0.368713	1.38276	1.13993
Diclofop-methyl	100 uM	Diclofop-methyl_100 uM	1.28515	0.432686	0.410941	2.14952	0.00801855	0.0180426	1.38276	1.13993
Bromacil	0.01 uM	Bromacil_0.01 uM	0.918869	0.276382	0.340999	0.971572	0.774766	0.365133	0.942804	1.13963
Bromacil	0.1 uM	Bromacil_0.1 uM	1.0008	0.564893	0.459313	0.990274	0.913707	0.404385	0.942804	1.13963
Bromacil	1 uM	Bromacil_1 uM	0.994642	0.485174	0.429963	1.09082	0.182704	0.137034	0.942804	1.13963
Bromacil	10 uM	Bromacil_10 uM	0.903712	0.502387	0.435092	1.05277	0.468533	0.263929	0.942804	1.13963
Bromacil	100 uM	Bromacil_100 uM	0.896001	0.131754	0.249625	1.5927	0.0311287	0.0435951	0.942804	1.13963
Fluazifop-butyl	0.01 uM	Fluazifop-butyl_0.01 uM	1.14748	0.448992	0.41728	1.02304	0.767066	0.362516	1.33337	1.13932
Fluazifop-butyl	0.1 uM	Fluazifop-butyl_0.1 uM	1.7074	0.0267234	0.105852	0.837407	0.158622	0.124519	1.33337	1.13932
Fluazifop-butyl	1 uM	Fluazifop-butyl_1 uM	1.14889	0.457209	0.419732	1.04356	0.263123	0.177734	1.33337	1.13932
Fluazifop-butyl	10 uM	Fluazifop-butyl_10 uM	1.53616	0.0927113	0.20815	0.984366	0.803732	0.374341	1.33337	1.13932
Fluazifop-butyl	100 uM	Fluazifop-butyl_100 uM	1.12693	0.751469	0.522005	1.80822	0.00254523	0.00838104	1.33337	1.13932
Imazaquin	0.01 uM	Imazaquin_0.01 uM	0.86739	0.435666	0.411554	1.08699	0.308201	0.198189	1.03275	1.139
Imazaquin	0.1 uM	Imazaquin_0.1 uM	0.915847	0.0267623	0.105856	1.09271	0.109383	0.0966454	1.03275	1.139
Imazaquin	1 uM	Imazaquin_1 uM	1.11716	0.492592	0.433162	1.07261	0.0225129	0.0350968	1.03275	1.139
Imazaquin	10 uM	Imazaquin_10 uM	1.03783	0.941061	0.57372	1.05991	0.114421	0.0993041	1.03275	1.139
Imazaquin	100 uM	Imazaquin_100 uM	1.22551	0.363804	0.381218	1.38278	0.000415961	0.00221323	1.03275	1.139
Imazamox	0.01 uM	Imazamox_0.01 uM	1.06895	0.687028	0.502825	0.64912	0.0165816	0.0285538	1.04695	1.1386
Imazamox	0.1 uM	Imazamox_0.1 uM	1.06754	0.993641	0.586896	0.798547	0.00830534	0.0183723	1.04695	1.1386
Imazamox	1 uM	Imazamox_1 uM	0.74301	0.0219745	0.0942924	0.964901	0.900929	0.401588	1.04695	1.1386
Imazamox	10 uM	Imazamox_10 uM	1.21487	0.424083	0.406644	0.977476	0.913737	0.404385	1.04695	1.1386
Imazamox	100 uM	Imazamox_100 uM	1.14041	0.277638	0.341794	2.30297	0.00300993	0.00947964	1.04695	1.1386
Tributylamine	0.1 uM	Tributylamine_0.1 uM	0.962298	0.470827	0.424454	1.10701	0.852065	0.388414	0.984196	1.13853
Tributylamine	1 uM	Tributylamine_1 uM	0.957721	0.545527	0.452115	1.0106	0.397683	0.235895	0.984196	1.13853
Tributylamine	10 uM	Tributylamine_10 uM	0.941237	0.100634	0.217596	1.10004	0.670144	0.333523	0.984196	1.13853
Tributylamine	100 uM	Tributylamine_100 uM	1.07553	0.808886	0.538835	1.33645	0.0148065	0.0263949	0.984196	1.13853
Fenoxaprop-ethyl	0.01 uM	Fenoxaprop-ethyl_0.01 uM	1.14141	0.537453	0.449454	0.899531	0.697358	0.341445	1.0193	1.1372
Fenoxaprop-ethyl	0.1 uM	Fenoxaprop-ethyl_0.1 uM	1.37018	0.4334	0.411117	0.851154	0.521099	0.282461	1.0193	1.1372
Fenoxaprop-ethyl	1 uM	Fenoxaprop-ethyl_1 uM	0.888338	0.169814	0.2777	1.01885	0.139697	0.114145	1.0193	1.1372
Fenoxaprop-ethyl	10 uM	Fenoxaprop-ethyl_10 uM	0.883543	0.00188298	0.0209408	1.13355	0.0220187	0.0346196	1.0193	1.1372
Fenoxaprop-ethyl	100 uM	Fenoxaprop-ethyl_100 uM	0.813044	0.0852785	0.200403	1.78292	0.00169107	0.00637724	1.0193	1.1372
Prednisone	0.1 uM	Prednisone_0.1 uM	0.889796	0.538495	0.450071	1.10209	0.827767	0.380547	0.769615	1.13673
Prednisone	1 uM	Prednisone_1 uM	0.740772	0.00570252	0.0402701	1.05442	0.951152	0.413964	0.769615	1.13673
Prednisone	10 uM	Prednisone_10 uM	0.763282	0.0984497	0.216319	1.14034	0.535801	0.287961	0.769615	1.13673
Prednisone	100 uM	Prednisone_100 uM	0.68461	0.0150087	0.0748153	1.25007	0.432527	0.250282	0.769615	1.13673
Quizalofop-ethyl	0.01 uM	Quizalofop-ethyl_0.01 uM	0.77862	0.00337463	0.0291268	1.09921	0.72534	0.349651	0.997707	1.13667
Quizalofop-ethyl	0.1 uM	Quizalofop-ethyl_0.1 uM	1.1041	0.821361	0.54154	0.757513	0.121883	0.103795	0.997707	1.13667
Quizalofop-ethyl	1 uM	Quizalofop-ethyl_1 uM	1.03047	0.955572	0.577642	0.993316	0.687539	0.33885	0.997707	1.13667
Quizalofop-ethyl	10 uM	Quizalofop-ethyl_10 uM	1.0944	0.454404	0.419245	0.953122	0.989668	0.423654	0.997707	1.13667
Quizalofop-ethyl	100 uM	Quizalofop-ethyl_100 uM	0.980947	0.112353	0.230009	1.8802	0.00556711	0.0143555	0.997707	1.13667
Picloram	0.01 uM	Picloram_0.01 uM	0.971754	0.589079	0.469968	1.22208	0.0443446	0.0545001	1.1694	1.13522
Picloram	0.1 uM	Picloram_0.1 uM	1.47186	0.322249	0.365434	0.925279	0.81995	0.379364	1.1694	1.13522
Picloram	1 uM	Picloram_1 uM	0.999933	0.590896	0.470911	1.10991	0.0935568	0.0875516	1.1694	1.13522
Picloram	10 uM	Picloram_10 uM	1.12697	0.560427	0.458788	1.09025	0.258988	0.175874	1.1694	1.13522
Picloram	100 uM	Picloram_100 uM	1.27649	0.0156006	0.0772153	1.32858	0.00857111	0.0188053	1.1694	1.13522
Anthracene	0.1 uM	Anthracene_0.1 uM	0.982002	0.374973	0.385232	1.33695	0.486598	0.269995	1.24435	1.13513
Anthracene	1 uM	Anthracene_1 uM	0.919932	0.222684	0.311347	1.25929	0.408047	0.240353	1.24435	1.13513
Anthracene	10 uM	Anthracene_10 uM	0.951491	0.441302	0.414678	0.951859	0.441618	0.253522	1.24435	1.13513
Anthracene	100 uM	Anthracene_100 uM	2.12399	0.11006	0.227145	0.992418	0.845161	0.386263	1.24435	1.13513
1-Tetradecene	0.1 uM	1-Tetradecene_0.1 uM	1.19945	0.348022	0.376286	1.13938	0.743028	0.354549	1.16479	1.13497
1-Tetradecene	1 uM	1-Tetradecene_1 uM	1.18012	0.354065	0.378781	1.17385	0.508438	0.277157	1.16479	1.13497
1-Tetradecene	10 uM	1-Tetradecene_10 uM	1.09318	0.714808	0.512156	0.992047	0.623873	0.317918	1.16479	1.13497
1-Tetradecene	100 uM	1-Tetradecene_100 uM	1.18642	0.595717	0.471767	1.23461	0.288616	0.188845	1.16479	1.13497
Dimethyl succinate	0.1 uM	Dimethyl succinate_0.1 uM	1.02356	0.891173	0.560158	1.09794	0.479144	0.267995	1.11406	1.13495
Dimethyl succinate	1 uM	Dimethyl succinate_1 uM	1.00707	0.610726	0.477461	1.07816	0.999064	0.425893	1.11406	1.13495
Dimethyl succinate	10 uM	Dimethyl succinate_10 uM	1.13359	0.00875066	0.0526258	1.12298	0.279788	0.185284	1.11406	1.13495
Dimethyl succinate	100 um	Dimethyl succinate_100 um	1.29203	0.227117	0.313024	1.2407	0.166941	0.128642	1.11406	1.13495
Tris(2-ethylhexyl) phosphate	0.1 uM	Tris(2-ethylhexyl) phosphate_0.1 uM	0.977717	0.600174	0.473314	1.07368	0.987835	0.423595	1.04422	1.13477
Tris(2-ethylhexyl) phosphate	1 uM	Tris(2-ethylhexyl) phosphate_1 uM	1.16819	0.594803	0.471739	0.911572	0.0928055	0.0870496	1.04422	1.13477
Tris(2-ethylhexyl) phosphate	10 uM	Tris(2-ethylhexyl) phosphate_10 uM	1.11428	0.652023	0.489467	1.13055	0.302389	0.19552	1.04422	1.13477
Tris(2-ethylhexyl) phosphate	100 uM	Tris(2-ethylhexyl) phosphate_100 uM	0.916703	0.0788542	0.193773	1.42328	0.261576	0.177044	1.04422	1.13477
Parathion	0.01 uM	Parathion_0.01 uM	1.18327	0.753591	0.52227	1.03482	0.927396	0.407674	1.33195	1.1347
Parathion	0.1 uM	Parathion_0.1 uM	1.45283	0.178002	0.282027	1.1254	0.234134	0.163217	1.33195	1.1347
Parathion	1 uM	Parathion_1 uM	1.27876	0.233015	0.316563	1.03794	0.493768	0.272534	1.33195	1.1347
Parathion	10 uM	Parathion_10 uM	1.44335	0.0591528	0.163084	1.11207	0.272561	0.181983	1.33195	1.1347
Parathion	100 uM	Parathion_100 uM	1.30155	0.344221	0.374749	1.36327	0.0272295	0.0396983	1.33195	1.1347
Citric acid	0.1 uM	Citric acid_0.1 uM	1.10444	0.786585	0.531995	0.964989	0.0247366	0.0372446	1.23169	1.13452
Citric acid	1 uM	Citric acid_1 uM	1.17602	0.216512	0.308284	0.981369	0.280902	0.18584	1.23169	1.13452
Citric acid	10 uM	Citric acid_10 uM	1.16168	0.356051	0.379574	1.1276	0.27897	0.184984	1.23169	1.13452
Citric acid	100 uM	Citric acid_100 uM	1.48459	0.157726	0.269231	1.4641	0.00214492	0.0074124	1.23169	1.13452
Coumarin	0.1 uM	Coumarin_0.1 uM	0.952777	0.324205	0.366224	1.20979	0.238953	0.165396	1.06714	1.1345
Coumarin	1 uM	Coumarin_1 uM	1.19875	0.297151	0.353026	1.06519	0.948912	0.413434	1.06714	1.1345
Coumarin	10 uM	Coumarin_10 uM	1.06924	0.956653	0.577642	1.11281	0.45565	0.258977	1.06714	1.1345
Coumarin	100 um	Coumarin_100 um	1.04778	0.949589	0.575905	1.15019	0.387282	0.231557	1.06714	1.1345
Clofibrate	0.1 uM	Clofibrate_0.1 uM	1.38075	0.00596	0.0410865	0.962424	0.0314207	0.0438525	1.19249	1.13429
Clofibrate	1 uM	Clofibrate_1 uM	1.00853	0.510142	0.438144	1.02132	0.135761	0.111942	1.19249	1.13429
Clofibrate	10 uM	Clofibrate_10 uM	1.30512	0.0792301	0.194185	1.16948	0.255573	0.173911	1.19249	1.13429
Clofibrate	100 uM	Clofibrate_100 uM	1.07555	0.728862	0.516186	1.38393	0.0170557	0.0292059	1.19249	1.13429
N-Nitrosodiphenylamine	0.1 uM	N-Nitrosodiphenylamine_0.1 uM	1.58235	0.0193367	0.0877832	0.989158	0.278504	0.184796	1.21644	1.13259
N-Nitrosodiphenylamine	1 uM	N-Nitrosodiphenylamine_1 uM	0.966958	0.278628	0.341794	1.05477	0.552025	0.294108	1.21644	1.13259
N-Nitrosodiphenylamine	10 uM	N-Nitrosodiphenylamine_10 uM	1.37216	0.272642	0.33886	1.22925	0.104191	0.0936932	1.21644	1.13259
N-Nitrosodiphenylamine	100 um	N-Nitrosodiphenylamine_100 um	0.944304	0.328991	0.368301	1.25717	0.113147	0.0987849	1.21644	1.13259
Cyfluthrin	0.01 uM	Cyfluthrin_0.01 uM	1.09659	0.467905	0.423458	1.00751	0.983472	0.422491	0.987461	1.13236
Cyfluthrin	0.1 uM	Cyfluthrin_0.1 uM	0.837857	0.0277767	0.108791	1.30896	0.124337	0.105309	0.987461	1.13236
Cyfluthrin	1 uM	Cyfluthrin_1 uM	1.05497	0.787498	0.532322	1.27288	0.16118	0.126025	0.987461	1.13236
Cyfluthrin	10 uM	Cyfluthrin_10 uM	1.05321	0.877931	0.555581	0.974926	0.701813	0.343046	0.987461	1.13236
Cyfluthrin	100 uM	Cyfluthrin_100 uM	0.894673	0.239591	0.319326	1.09753	0.424035	0.246519	0.987461	1.13236
Aldicarb oxime	0.1 uM	Aldicarb oxime_0.1 uM	1.13335	0.643911	0.48671	1.12993	0.477271	0.267364	1.15562	1.13213
Aldicarb oxime	1 uM	Aldicarb oxime_1 uM	1.13205	0.425283	0.406874	1.06385	0.909295	0.403376	1.15562	1.13213
Aldicarb oxime	10 uM	Aldicarb oxime_10 uM	1.01249	0.652512	0.489467	1.24408	0.121706	0.103688	1.15562	1.13213
Aldicarb oxime	100 um	Aldicarb oxime_100 um	1.34459	0.0844124	0.199796	1.09067	0.125771	0.10608	1.15562	1.13213
Metalaxyl	0.01 uM	Metalaxyl_0.01 uM	1.25805	0.545821	0.452115	0.821657	0.57142	0.301114	1.11327	1.13158
Metalaxyl	0.1 uM	Metalaxyl_0.1 uM	1.06247	0.909342	0.564599	1.05039	0.442218	0.253621	1.11327	1.13158
Metalaxyl	1 uM	Metalaxyl_1 uM	0.995914	0.766377	0.525613	1.13875	0.185777	0.138672	1.11327	1.13158
Metalaxyl	10 uM	Metalaxyl_10 uM	1.20308	0.116198	0.234284	1.22445	0.0527154	0.0603012	1.11327	1.13158
Metalaxyl	100 uM	Metalaxyl_100 uM	1.04685	0.624505	0.482301	1.42268	0.125218	0.105782	1.11327	1.13158
Paraquat	0.01 uM	Paraquat_0.01 uM	1.30558	0.375851	0.385407	0.802437	0.117502	0.101101	1.30098	1.13144
Paraquat	0.1 uM	Paraquat_0.1 uM	1.35889	0.174926	0.27983	0.782194	0.119391	0.102362	1.30098	1.13144
Paraquat	1 uM	Paraquat_1 uM	1.05745	0.853111	0.548942	0.899783	0.0895434	0.0851733	1.30098	1.13144
Paraquat	10 uM	Paraquat_10 uM	1.00948	0.810473	0.539163	0.994606	0.775937	0.36543	1.30098	1.13144
Paraquat	100 uM	Paraquat_100 uM	1.7735	0.0163352	0.0797226	2.17817	0.000385693	0.00209964	1.30098	1.13144
p,p'-DDE	0.1 uM	p,p'-DDE_0.1 uM	1.13914	0.679727	0.499563	0.977909	0.271564	0.1818	1.22174	1.13115
p,p'-DDE	1 uM	p,p'-DDE_1 uM	1.05648	0.916812	0.566595	1.08522	0.385884	0.230857	1.22174	1.13115
p,p'-DDE	10 uM	p,p'-DDE_10 uM	1.14102	0.659435	0.492152	1.13409	0.186088	0.138699	1.22174	1.13115
p,p'-DDE	100 uM	p,p'-DDE_100 uM	1.55031	0.0188328	0.08641	1.32738	0.0859224	0.0832268	1.22174	1.13115
Fludioxonil	0.01 uM	Fludioxonil_0.01 uM	0.759446	0.0207902	0.0922845	1.03357	0.832798	0.38182	0.870463	1.1309
Fludioxonil	0.1 uM	Fludioxonil_0.1 uM	0.842259	0.0349324	0.125724	1.14822	0.0785075	0.0784338	0.870463	1.1309
Fludioxonil	1 uM	Fludioxonil_1 uM	0.847101	0.0234017	0.0968082	1.07131	0.057769	0.0638928	0.870463	1.1309
Fludioxonil	10 uM	Fludioxonil_10 uM	1.04501	0.831322	0.543298	1.11968	0.00930479	0.0197517	0.870463	1.1309
Fludioxonil	100 uM	Fludioxonil_100 uM	0.858494	0.0958266	0.212343	1.28173	0.00297019	0.00939208	0.870463	1.1309
Tetrac	0.1 uM	Tetrac_0.1 uM	1.2444	0.0382327	0.132487	1.07444	0.964538	0.417531	1.18584	1.12869
Tetrac	1 uM	Tetrac_1 uM	0.987308	0.42711	0.40723	1.05912	0.800707	0.373448	1.18584	1.12869
Tetrac	10 uM	Tetrac_10 uM	1.01744	0.854463	0.549306	1.10581	0.348981	0.216208	1.18584	1.12869
Tetrac	100 uM	Tetrac_100 uM	1.49419	0.282607	0.34417	1.27539	0.0706349	0.0730182	1.18584	1.12869
Molinate	0.01 uM	Molinate_0.01 uM	1.29344	0.194376	0.293502	0.997839	0.911637	0.403796	1.21261	1.12827
Molinate	0.1 uM	Molinate_0.1 uM	1.48552	0.345117	0.374749	0.8993	0.59492	0.308047	1.21261	1.12827
Molinate	1 uM	Molinate_1 uM	1.1341	0.228396	0.313864	0.904762	0.213766	0.152805	1.21261	1.12827
Molinate	10 uM	Molinate_10 uM	0.972756	0.693791	0.505252	1.03634	0.339569	0.21211	1.21261	1.12827
Molinate	100 uM	Molinate_100 uM	1.17724	0.225587	0.312096	1.80309	0.00436704	0.0122489	1.21261	1.12827
Aldicarb	0.01 uM	Aldicarb_0.01 uM	1.14748	0.535307	0.448733	1.10287	0.191369	0.141438	1.24818	1.12767
Aldicarb	0.1 uM	Aldicarb_0.1 uM	1.15077	0.719599	0.513434	0.924186	0.556439	0.295606	1.24818	1.12767
Aldicarb	1 uM	Aldicarb_1 uM	1.06618	0.765476	0.525567	0.969896	0.889855	0.397762	1.24818	1.12767
Aldicarb	10 uM	Aldicarb_10 uM	1.38276	0.278332	0.341794	0.918142	0.695738	0.340982	1.24818	1.12767
Aldicarb	100 uM	Aldicarb_100 uM	1.49372	0.0562758	0.160586	1.72325	0.0069518	0.0165042	1.24818	1.12767
Diisononyl cyclohexane-1,2-dicarboxylate	0.1 uM	Diisononyl cyclohexane-1,2-dicarboxylate_0.1 uM	1.07618	0.892077	0.560282	0.946196	0.307594	0.197921	1.1578	1.12748
Diisononyl cyclohexane-1,2-dicarboxylate	1 uM	Diisononyl cyclohexane-1,2-dicarboxylate_1 uM	1.18536	0.433687	0.411117	1.13112	0.650515	0.326563	1.1578	1.12748
Diisononyl cyclohexane-1,2-dicarboxylate	10 uM	Diisononyl cyclohexane-1,2-dicarboxylate_10 uM	1.03881	0.824411	0.542327	1.05717	0.759639	0.359833	1.1578	1.12748
Diisononyl cyclohexane-1,2-dicarboxylate	100 um	Diisononyl cyclohexane-1,2-dicarboxylate_100 um	1.33082	0.00517936	0.0381156	1.37544	0.264569	0.178296	1.1578	1.12748
2,3-Dinitrotoluene	0.1 uM	2,3-Dinitrotoluene_0.1 uM	1.03208	0.919285	0.566974	1.17544	0.680437	0.336414	0.808667	1.12589
2,3-Dinitrotoluene	1 uM	2,3-Dinitrotoluene_1 uM	0.910656	0.297783	0.353026	1.07158	0.979422	0.421646	0.808667	1.12589
2,3-Dinitrotoluene	10 uM	2,3-Dinitrotoluene_10 uM	0.833644	0.101516	0.217969	1.17262	0.0134417	0.0249275	0.808667	1.12589
2,3-Dinitrotoluene	100 um	2,3-Dinitrotoluene_100 um	0.458282	0.00507004	0.0377812	1.08393	0.400717	0.237278	0.808667	1.12589
AVE5638	0.1 uM	AVE5638_0.1 uM	1.01613	0.410516	0.400083	1.15806	0.471746	0.265169	1.00478	1.12532
AVE5638	1 uM	AVE5638_1 uM	1.0081	0.641176	0.486087	0.988827	0.580232	0.303781	1.00478	1.12532
AVE5638	10 uM	AVE5638_10 uM	1.0208	0.616261	0.479797	1.04484	0.973483	0.419983	1.00478	1.12532
AVE5638	100 uM	AVE5638_100 uM	0.974091	0.519315	0.442085	1.30955	0.0940597	0.087698	1.00478	1.12532
2-Methoxyethanol	0.01 uM	2-Methoxyethanol_0.01 uM	0.890751	0.199548	0.296016	1.11646	0.217519	0.154639	1.08295	1.12478
2-Methoxyethanol	0.1 uM	2-Methoxyethanol_0.1 uM	0.833238	0.0712938	0.181247	1.0153	0.822396	0.379672	1.08295	1.12478
2-Methoxyethanol	1 uM	2-Methoxyethanol_1 uM	0.982601	0.552115	0.454519	0.980006	0.938982	0.410875	1.08295	1.12478
2-Methoxyethanol	10 uM	2-Methoxyethanol_10 uM	1.1323	0.133235	0.2509	0.982911	0.459223	0.260114	1.08295	1.12478
2-Methoxyethanol	100 uM	2-Methoxyethanol_100 uM	1.57584	0.0173983	0.0823257	1.52921	0.0208708	0.0334908	1.08295	1.12478
Fenitrothion	0.01 uM	Fenitrothion_0.01 uM	1.53239	0.14079	0.256501	1.11547	0.415153	0.243195	1.44134	1.12389
Fenitrothion	0.1 uM	Fenitrothion_0.1 uM	2.01377	0.162037	0.272971	0.979547	0.990152	0.423654	1.44134	1.12389
Fenitrothion	1 uM	Fenitrothion_1 uM	1.25661	0.307485	0.357318	1.05398	0.483642	0.269391	1.44134	1.12389
Fenitrothion	10 uM	Fenitrothion_10 uM	1.42777	0.100287	0.217503	1.05349	0.57402	0.301856	1.44134	1.12389
Fenitrothion	100 uM	Fenitrothion_100 uM	0.976181	0.368309	0.383172	1.41696	0.0041188	0.0118898	1.44134	1.12389
1,3-Benzenedicarboxylic acid	0.1 uM	1,3-Benzenedicarboxylic acid_0.1 uM	1.21382	0.529794	0.446413	1.04103	0.225967	0.158877	1.18913	1.12363
1,3-Benzenedicarboxylic acid	1 uM	1,3-Benzenedicarboxylic acid_1 uM	1.28287	0.0812082	0.196631	1.03888	0.578846	0.303369	1.18913	1.12363
1,3-Benzenedicarboxylic acid	10 uM	1,3-Benzenedicarboxylic acid_10 uM	1.23866	0.0763485	0.190628	1.06157	0.825087	0.380324	1.18913	1.12363
1,3-Benzenedicarboxylic acid	100 uM	1,3-Benzenedicarboxylic acid_100 uM	1.0212	0.673165	0.497608	1.35306	0.0107084	0.0215991	1.18913	1.12363
Isopropyl triethanolamine titanate	0.1 uM	Isopropyl triethanolamine titanate_0.1 uM	1.09252	0.884815	0.558163	0.91071	0.217629	0.154639	1.18006	1.12353
Isopropyl triethanolamine titanate	1 uM	Isopropyl triethanolamine titanate_1 uM	0.986458	0.71039	0.510439	0.952734	0.0475834	0.0570668	1.18006	1.12353
Isopropyl triethanolamine titanate	10 uM	Isopropyl triethanolamine titanate_10 uM	1.04579	0.980293	0.583163	1.10002	0.339448	0.2121	1.18006	1.12353
Isopropyl triethanolamine titanate	100 uM	Isopropyl triethanolamine titanate_100 uM	1.59547	0.0227132	0.0957433	1.53067	0.0772327	0.0775427	1.18006	1.12353
Dibromoacetonitrile	0.1 uM	Dibromoacetonitrile_0.1 uM	1.1509	0.318838	0.364012	1.10879	0.601241	0.310051	1.13151	1.12316
Dibromoacetonitrile	1 uM	Dibromoacetonitrile_1 uM	1.01263	0.501625	0.434962	1.09489	0.794506	0.371668	1.13151	1.12316
Dibromoacetonitrile	10 uM	Dibromoacetonitrile_10 uM	1.16904	0.156584	0.26831	1.07402	0.674596	0.334631	1.13151	1.12316
Dibromoacetonitrile	100 uM	Dibromoacetonitrile_100 uM	1.19345	0.839	0.545384	1.21495	0.087787	0.0841316	1.13151	1.12316
Imazethapyr	0.01 uM	Imazethapyr_0.01 uM	1.15082	0.658498	0.492031	1.11445	0.559084	0.29662	1.16325	1.1217
Imazethapyr	0.1 uM	Imazethapyr_0.1 uM	1.05103	0.862887	0.552118	0.962309	0.53262	0.286787	1.16325	1.1217
Imazethapyr	1 uM	Imazethapyr_1 uM	1.17095	0.0508325	0.151605	0.959898	0.818989	0.379093	1.16325	1.1217
Imazethapyr	10 uM	Imazethapyr_10 uM	1.20648	0.180013	0.282968	0.990606	0.568253	0.30007	1.16325	1.1217
Imazethapyr	100 uM	Imazethapyr_100 uM	1.23695	0.263177	0.334033	1.58124	0.0211951	0.0337723	1.16325	1.1217
Trichloroacetic acid	0.1 uM	Trichloroacetic acid_0.1 uM	1.27743	0.196779	0.29462	0.931823	0.0597016	0.0653443	1.19521	1.11993
Trichloroacetic acid	1 uM	Trichloroacetic acid_1 uM	1.04057	0.829626	0.542981	1.08875	0.73172	0.351472	1.19521	1.11993
Trichloroacetic acid	10 uM	Trichloroacetic acid_10 uM	1.09042	0.886534	0.558439	1.11215	0.447302	0.255596	1.19521	1.11993
Trichloroacetic acid	100 uM	Trichloroacetic acid_100 uM	1.37244	0.151743	0.264143	1.34701	0.0909931	0.0861074	1.19521	1.11993
Bis(2-ethylhexyl) terephthalate	0.1 uM	Bis(2-ethylhexyl) terephthalate_0.1 uM	1.01325	0.713356	0.51165	0.973785	0.17513	0.133329	1.03129	1.11956
Bis(2-ethylhexyl) terephthalate	1 uM	Bis(2-ethylhexyl) terephthalate_1 uM	1.03073	0.53174	0.44719	1.12852	0.402154	0.23792	1.03129	1.11956
Bis(2-ethylhexyl) terephthalate	10 uM	Bis(2-ethylhexyl) terephthalate_10 uM	0.825054	0.0513533	0.151605	1.0943	0.760023	0.359833	1.03129	1.11956
Bis(2-ethylhexyl) terephthalate	100 uM	Bis(2-ethylhexyl) terephthalate_100 uM	1.25613	0.219466	0.310749	1.28164	0.314756	0.201203	1.03129	1.11956
Triethylene glycol bis(2-ethylhexanoate)	0.1 uM	Triethylene glycol bis(2-ethylhexanoate)_0.1 uM	0.8963	0.223737	0.311747	0.925789	0.551038	0.293737	1.05021	1.11901
Triethylene glycol bis(2-ethylhexanoate)	1 uM	Triethylene glycol bis(2-ethylhexanoate)_1 uM	0.908164	0.175813	0.280366	1.00523	0.397604	0.235895	1.05021	1.11901
Triethylene glycol bis(2-ethylhexanoate)	10 uM	Triethylene glycol bis(2-ethylhexanoate)_10 uM	0.965019	0.505074	0.436069	1.02096	0.864745	0.391678	1.05021	1.11901
Triethylene glycol bis(2-ethylhexanoate)	100 uM	Triethylene glycol bis(2-ethylhexanoate)_100 uM	1.43134	0.130156	0.247796	1.52408	0.288127	0.188776	1.05021	1.11901
Dimethyl phthalate	0.01 uM	Dimethyl phthalate_0.01 uM	1.02695	0.822753	0.542004	1.15887	0.193153	0.142341	1.21472	1.11816
Dimethyl phthalate	0.1 uM	Dimethyl phthalate_0.1 uM	1.20771	0.179895	0.282943	0.975564	0.942413	0.411665	1.21472	1.11816
Dimethyl phthalate	1 uM	Dimethyl phthalate_1 uM	1.21429	0.229073	0.313864	1.03258	0.136305	0.112253	1.21472	1.11816
Dimethyl phthalate	10 uM	Dimethyl phthalate_10 uM	1.20417	0.0194674	0.0878918	1.05563	0.00150933	0.00584934	1.21472	1.11816
Dimethyl phthalate	100 uM	Dimethyl phthalate_100 uM	1.42045	0.0796474	0.194696	1.36816	0.113884	0.0991939	1.21472	1.11816
Propoxycarbazone-sodium	0.01 uM	Propoxycarbazone-sodium_0.01 uM	0.751633	0.0399138	0.135094	1.16809	0.00544957	0.014185	1.0805	1.11813
Propoxycarbazone-sodium	0.1 uM	Propoxycarbazone-sodium_0.1 uM	0.992015	0.623516	0.481901	1.2142	0.0880099	0.0841892	1.0805	1.11813
Propoxycarbazone-sodium	1 uM	Propoxycarbazone-sodium_1 uM	1.07071	0.551045	0.454169	1.03086	0.0131915	0.0245987	1.0805	1.11813
Propoxycarbazone-sodium	10 uM	Propoxycarbazone-sodium_10 uM	1.13394	0.519552	0.442152	0.975039	0.850585	0.387954	1.0805	1.11813
Propoxycarbazone-sodium	100 uM	Propoxycarbazone-sodium_100 uM	1.45423	0.0276215	0.108487	1.20245	0.0289862	0.0412507	1.0805	1.11813
Semustine	0.01 uM	Semustine_0.01 uM	1.09411	0.789609	0.532654	0.916458	0.804499	0.374578	0.868214	1.11755
Semustine	0.1 uM	Semustine_0.1 uM	0.921385	0.353154	0.37853	1.39156	0.19055	0.140936	0.868214	1.11755
Semustine	1 uM	Semustine_1 uM	0.986484	0.607963	0.476634	1.20672	0.102728	0.0930713	0.868214	1.11755
Semustine	10 uM	Semustine_10 uM	0.863932	0.229859	0.31406	1.11819	0.0892219	0.0850673	0.868214	1.11755
Semustine	100 uM	Semustine_100 uM	0.475158	0.00203788	0.0217515	0.954809	0.675343	0.334876	0.868214	1.11755
Nitrilotriacetic acid	0.1 uM	Nitrilotriacetic acid_0.1 uM	0.924633	0.455771	0.419536	0.951871	0.121065	0.103327	1.12468	1.11754
Nitrilotriacetic acid	1 uM	Nitrilotriacetic acid_1 uM	1.21217	0.583093	0.467439	1.00079	0.572704	0.301436	1.12468	1.11754
Nitrilotriacetic acid	10 uM	Nitrilotriacetic acid_10 uM	1.10754	0.636645	0.484394	1.14821	0.132711	0.109874	1.12468	1.11754
Nitrilotriacetic acid	100 um	Nitrilotriacetic acid_100 um	1.25436	0.506827	0.436773	1.36926	0.0319541	0.0444474	1.12468	1.11754
5-Ethyl-1-aza-3,7-dioxabicyclo[3.3.0]octane	0.1 uM	5-Ethyl-1-aza-3,7-dioxabicyclo[3.3.0]octane_0.1 uM	1.02962	0.742754	0.519533	0.929982	0.0873116	0.0839177	1.15257	1.11722
5-Ethyl-1-aza-3,7-dioxabicyclo[3.3.0]octane	1 uM	5-Ethyl-1-aza-3,7-dioxabicyclo[3.3.0]octane_1 uM	1.12405	0.266297	0.335685	1.0822	0.85781	0.39002	1.15257	1.11722
5-Ethyl-1-aza-3,7-dioxabicyclo[3.3.0]octane	10 uM	5-Ethyl-1-aza-3,7-dioxabicyclo[3.3.0]octane_10 uM	0.987462	0.484132	0.429758	1.10281	0.601864	0.310215	1.15257	1.11722
5-Ethyl-1-aza-3,7-dioxabicyclo[3.3.0]octane	100 uM	5-Ethyl-1-aza-3,7-dioxabicyclo[3.3.0]octane_100 uM	1.46916	0.149387	0.262574	1.35387	0.162695	0.126915	1.15257	1.11722
Sodium chlorite	0.1 uM	Sodium chlorite_0.1 uM	1.21064	0.743915	0.519775	1.07379	0.684032	0.337697	1.06834	1.11661
Sodium chlorite	1 uM	Sodium chlorite_1 uM	1.00839	0.778516	0.529352	0.996286	0.690014	0.339574	1.06834	1.11661
Sodium chlorite	10 uM	Sodium chlorite_10 uM	0.807909	0.0463298	0.14476	1.06049	0.918822	0.405824	1.06834	1.11661
Sodium chlorite	100 um	Sodium chlorite_100 um	1.2464	0.514532	0.439889	1.33589	0.198124	0.144636	1.06834	1.11661
Methacrylamide	0.1 uM	Methacrylamide_0.1 uM	1.21498	0.477937	0.428151	1.03084	0.691411	0.340096	1.13967	1.11644
Methacrylamide	1 uM	Methacrylamide_1 uM	1.04144	0.931185	0.57081	1.12282	0.270117	0.181011	1.13967	1.11644
Methacrylamide	10 uM	Methacrylamide_10 uM	1.04991	0.93954	0.573292	1.11235	0.21613	0.15405	1.13967	1.11644
Methacrylamide	100 um	Methacrylamide_100 um	1.25233	0.217785	0.309261	1.19974	0.0447126	0.0548712	1.13967	1.11644
Chlorpyrifos-methyl	0.01 uM	Chlorpyrifos-methyl_0.01 uM	0.792351	0.00567872	0.0402035	1.49903	0.175578	0.133569	0.94657	1.11587
Chlorpyrifos-methyl	0.1 uM	Chlorpyrifos-methyl_0.1 uM	0.840724	0.00294757	0.027204	1.18467	0.0843746	0.0820291	0.94657	1.11587
Chlorpyrifos-methyl	1 uM	Chlorpyrifos-methyl_1 uM	1.01564	0.826775	0.542981	1.01453	0.427495	0.248199	0.94657	1.11587
Chlorpyrifos-methyl	10 uM	Chlorpyrifos-methyl_10 uM	1.17867	0.188492	0.289115	1.04266	0.0761939	0.0769192	0.94657	1.11587
Chlorpyrifos-methyl	100 uM	Chlorpyrifos-methyl_100 uM	0.905462	0.111206	0.22833	0.838445	0.110993	0.0976847	0.94657	1.11587
Clopyralid	0.01 uM	Clopyralid_0.01 uM	1.1729	0.483861	0.429758	0.962073	0.835379	0.382743	1.22295	1.11535
Clopyralid	0.1 uM	Clopyralid_0.1 uM	1.81443	0.154973	0.267517	0.828098	0.387199	0.231557	1.22295	1.11535
Clopyralid	1 uM	Clopyralid_1 uM	1.01644	0.726345	0.515204	0.984837	0.832104	0.381674	1.22295	1.11535
Clopyralid	10 uM	Clopyralid_10 uM	0.987817	0.741395	0.519102	1.00073	0.560176	0.297122	1.22295	1.11535
Clopyralid	100 uM	Clopyralid_100 uM	1.12314	0.73155	0.517259	1.801	0.00781697	0.0176903	1.22295	1.11535
D-Mannitol	0.1 uM	D-Mannitol_0.1 uM	1.04516	0.732318	0.517279	1.01957	0.433545	0.250562	1.18583	1.11428
D-Mannitol	1 uM	D-Mannitol_1 uM	1.22876	0.204152	0.29953	1.01241	0.610405	0.313107	1.18583	1.11428
D-Mannitol	10 uM	D-Mannitol_10 uM	1.07452	0.968763	0.580236	1.10192	0.616269	0.314914	1.18583	1.11428
D-Mannitol	100 uM	D-Mannitol_100 uM	1.39489	0.271298	0.338543	1.32322	0.0122202	0.02331	1.18583	1.11428
Mepiquat chloride	0.01 uM	Mepiquat chloride_0.01 uM	0.720517	0.0670242	0.17405	1.09553	0.483699	0.269391	0.938965	1.11262
Mepiquat chloride	0.1 uM	Mepiquat chloride_0.1 uM	0.838116	0.0362979	0.128215	1.08216	0.196083	0.143612	0.938965	1.11262
Mepiquat chloride	1 uM	Mepiquat chloride_1 uM	0.91809	0.29273	0.349984	1.05914	0.00692987	0.0164908	0.938965	1.11262
Mepiquat chloride	10 uM	Mepiquat chloride_10 uM	1.18181	0.174676	0.27983	1.01846	0.434689	0.250887	0.938965	1.11262
Mepiquat chloride	100 uM	Mepiquat chloride_100 uM	1.03629	0.689799	0.504096	1.30779	0.0111201	0.0220475	0.938965	1.11262
Tripropylene glycol monomethyl ether	0.1 uM	Tripropylene glycol monomethyl ether_0.1 uM	0.767991	0.0586363	0.162191	0.985242	0.660315	0.330173	0.858783	1.11092
Tripropylene glycol monomethyl ether	1 uM	Tripropylene glycol monomethyl ether_1 uM	0.877113	0.0349025	0.125724	1.08983	0.922717	0.406941	0.858783	1.11092
Tripropylene glycol monomethyl ether	10 uM	Tripropylene glycol monomethyl ether_10 uM	0.851209	0.0140809	0.0726432	1.10208	0.612938	0.313951	0.858783	1.11092
Tripropylene glycol monomethyl ether	100 uM	Tripropylene glycol monomethyl ether_100 uM	0.93882	0.129537	0.247796	1.26653	0.185982	0.138699	0.858783	1.11092
Ethephon	0.01 uM	Ethephon_0.01 uM	0.755977	0.0975499	0.214969	1.06264	0.181108	0.136393	1.06866	1.11082
Ethephon	0.1 uM	Ethephon_0.1 uM	1.23272	0.592077	0.471127	0.845737	0.126197	0.106395	1.06866	1.11082
Ethephon	1 uM	Ethephon_1 uM	1.17821	0.534898	0.448524	0.934716	0.643535	0.324831	1.06866	1.11082
Ethephon	10 uM	Ethephon_10 uM	0.988368	0.587495	0.469352	1.3846	0.00552623	0.0143292	1.06866	1.11082
Ethephon	100 uM	Ethephon_100 uM	1.18804	0.368804	0.383389	1.32642	0.0288796	0.041128	1.06866	1.11082
2-Methyl-5-nitroaniline	0.1 uM	2-Methyl-5-nitroaniline_0.1 uM	0.8755	0.243439	0.322335	1.10571	0.679319	0.33619	0.911818	1.11076
2-Methyl-5-nitroaniline	1 uM	2-Methyl-5-nitroaniline_1 uM	0.845568	0.0960794	0.212566	1.20981	0.10563	0.0946926	0.911818	1.11076
2-Methyl-5-nitroaniline	10 uM	2-Methyl-5-nitroaniline_10 uM	0.994953	0.420924	0.405478	1.14904	0.120065	0.102722	0.911818	1.11076
2-Methyl-5-nitroaniline	100 uM	2-Methyl-5-nitroaniline_100 uM	0.931253	0.144241	0.258402	0.978493	0.594083	0.307889	0.911818	1.11076
6-Methyl-2-thiouracil	0.1 uM	6-Methyl-2-thiouracil_0.1 uM	1.06958	0.939752	0.573292	1.03717	0.708379	0.34542	1.22483	1.1105
6-Methyl-2-thiouracil	1 uM	6-Methyl-2-thiouracil_1 uM	1.13165	0.480159	0.429017	1.02511	0.739822	0.353519	1.22483	1.1105
6-Methyl-2-thiouracil	10 uM	6-Methyl-2-thiouracil_10 uM	1.33185	0.0725235	0.182877	1.00611	0.0100886	0.0208474	1.22483	1.1105
6-Methyl-2-thiouracil	100 uM	6-Methyl-2-thiouracil_100 uM	1.36624	0.489422	0.43155	1.37362	0.0318477	0.0443568	1.22483	1.1105
CP-642931	0.1 uM	CP-642931_0.1 uM	1.15508	0.595615	0.471767	0.950499	0.250009	0.171218	0.994079	1.10963
CP-642931	1 uM	CP-642931_1 uM	1.12705	0.187648	0.288801	1.05069	0.582054	0.30442	0.994079	1.10963
CP-642931	10 uM	CP-642931_10 uM	1.09223	0.418176	0.404363	1.15417	0.00274512	0.00886624	0.994079	1.10963
CP-642931	100 uM	CP-642931_100 uM	0.601959	0.00232172	0.0235395	1.28317	0.0118829	0.0229756	0.994079	1.10963
FR900409	0.1 uM	FR900409_0.1 uM	0.873815	0.12105	0.239232	1.17161	0.0237881	0.0361791	1.10263	1.10948
FR900409	1 uM	FR900409_1 uM	1.08555	0.54597	0.452115	1.14685	0.124991	0.105689	1.10263	1.10948
FR900409	10 uM	FR900409_10 uM	1.05353	0.930464	0.570774	1.15128	0.139729	0.114145	1.10263	1.10948
FR900409	100 um	FR900409_100 um	1.39764	0.123206	0.240993	0.968191	0.99505	0.425282	1.10263	1.10948
3,4-Dichloronitrobenzene	0.1 uM	3,4-Dichloronitrobenzene_0.1 uM	1.20542	0.254111	0.327624	1.1199	0.43667	0.251436	1.2917	1.10735
3,4-Dichloronitrobenzene	1 uM	3,4-Dichloronitrobenzene_1 uM	1.13818	0.516489	0.440399	1.03686	0.152459	0.120886	1.2917	1.10735
3,4-Dichloronitrobenzene	10 uM	3,4-Dichloronitrobenzene_10 uM	1.28776	0.0232279	0.0962314	0.999554	0.492658	0.27207	1.2917	1.10735
3,4-Dichloronitrobenzene	100 uM	3,4-Dichloronitrobenzene_100 uM	1.53545	0.0377324	0.131733	1.27308	0.139018	0.113759	1.2917	1.10735
Fenthion	0.01 uM	Fenthion_0.01 uM	1.01783	0.686924	0.502825	1.0274	0.718	0.347519	1.02228	1.10415
Fenthion	0.1 uM	Fenthion_0.1 uM	0.992762	0.387275	0.38943	0.955625	0.800095	0.373248	1.02228	1.10415
Fenthion	1 uM	Fenthion_1 uM	1.04106	0.938947	0.573292	0.971125	0.92691	0.407674	1.02228	1.10415
Fenthion	10 uM	Fenthion_10 uM	1.0754	0.223444	0.311648	1.07087	0.0328865	0.0453667	1.02228	1.10415
Fenthion	100 uM	Fenthion_100 uM	0.984357	0.28765	0.346628	1.4957	0.0195266	0.0319412	1.02228	1.10415
Dimethyl terephthalate	0.1 uM	Dimethyl terephthalate_0.1 uM	1.11619	0.646722	0.48796	0.950101	0.219787	0.155631	1.19939	1.10285
Dimethyl terephthalate	1 uM	Dimethyl terephthalate_1 uM	0.902359	0.343358	0.374052	1.09144	0.825684	0.380453	1.19939	1.10285
Dimethyl terephthalate	10 uM	Dimethyl terephthalate_10 uM	1.37412	0.0954672	0.212097	1.00793	0.668161	0.332995	1.19939	1.10285
Dimethyl terephthalate	100 uM	Dimethyl terephthalate_100 uM	1.40487	0.156408	0.26831	1.36193	0.0727469	0.0746677	1.19939	1.10285
Butyryl trihexyl citrate	0.1 uM	Butyryl trihexyl citrate_0.1 uM	1.17124	0.590505	0.470733	0.878869	0.381482	0.229482	1.16036	1.10213
Butyryl trihexyl citrate	1 uM	Butyryl trihexyl citrate_1 uM	1.17737	0.301464	0.354494	0.854052	0.0626754	0.0672265	1.16036	1.10213
Butyryl trihexyl citrate	10 uM	Butyryl trihexyl citrate_10 uM	1.15205	0.437649	0.412635	1.08089	0.591384	0.307209	1.16036	1.10213
Butyryl trihexyl citrate	100 um	Butyryl trihexyl citrate_100 um	1.14079	0.389846	0.39099	1.59471	0.0523988	0.0600316	1.16036	1.10213
Sodium benzoate	0.1 uM	Sodium benzoate_0.1 uM	1.00471	0.762971	0.525007	1.20178	0.507778	0.277095	1.13573	1.10202
Sodium benzoate	1 uM	Sodium benzoate_1 uM	1.12156	0.121313	0.239338	1.09888	0.670557	0.333647	1.13573	1.10202
Sodium benzoate	10 uM	Sodium benzoate_10 uM	0.968373	0.584354	0.467697	0.948553	0.0365644	0.048555	1.13573	1.10202
Sodium benzoate	100 uM	Sodium benzoate_100 uM	1.44828	0.322231	0.365434	1.15885	0.396177	0.235278	1.13573	1.10202
FD&C Yellow 5	0.1 uM	FD&C Yellow 5_0.1 uM	1.25963	0.329836	0.368656	1.10263	0.797733	0.372232	1.31485	1.10048
FD&C Yellow 5	1 uM	FD&C Yellow 5_1 uM	0.877313	0.0384796	0.132491	1.15226	0.483908	0.269391	1.31485	1.10048
FD&C Yellow 5	10 uM	FD&C Yellow 5_10 uM	1.25746	0.14295	0.25741	1.14782	0.197598	0.144461	1.31485	1.10048
FD&C Yellow 5	100 uM	FD&C Yellow 5_100 uM	1.86501	0.0340224	0.123884	0.999216	0.76625	0.362216	1.31485	1.10048
17beta-Trenbolone	0.1 uM	17beta-Trenbolone_0.1 uM	1.07975	0.823948	0.542327	1.03758	0.884747	0.397096	0.835523	1.10003
17beta-Trenbolone	1 uM	17beta-Trenbolone_1 uM	1.17869	0.420036	0.404901	1.14263	0.313296	0.20065	0.835523	1.10003
17beta-Trenbolone	10 uM	17beta-Trenbolone_10 uM	0.93789	0.215471	0.307586	1.25865	0.015929	0.0278565	0.835523	1.10003
17beta-Trenbolone	100 uM	17beta-Trenbolone_100 uM	0.145757	0.000156629	0.00514551	0.961259	0.972972	0.419941	0.835523	1.10003
1,2-Dichlorobenzene	0.1 uM	1,2-Dichlorobenzene_0.1 uM	0.903671	0.112329	0.230009	1.14168	0.690327	0.339645	1.10422	1.09999
1,2-Dichlorobenzene	1 uM	1,2-Dichlorobenzene_1 uM	1.01141	0.719467	0.513434	0.944536	0.419173	0.244771	1.10422	1.09999
1,2-Dichlorobenzene	10 uM	1,2-Dichlorobenzene_10 uM	0.879603	0.17171	0.278044	1.04714	0.837102	0.383186	1.10422	1.09999
1,2-Dichlorobenzene	100 uM	1,2-Dichlorobenzene_100 uM	1.62221	0.142722	0.25733	1.2666	0.186077	0.138699	1.10422	1.09999
2,5-Dimethylphenol	0.1 uM	2,5-Dimethylphenol_0.1 uM	0.904487	0.195856	0.294466	1.00644	0.463617	0.261815	1.03904	1.09927
2,5-Dimethylphenol	1 uM	2,5-Dimethylphenol_1 uM	0.927592	0.167476	0.276472	0.973073	0.263431	0.177734	1.03904	1.09927
2,5-Dimethylphenol	10 uM	2,5-Dimethylphenol_10 uM	1.06521	0.978017	0.582445	1.14106	0.0514056	0.0594865	1.03904	1.09927
2,5-Dimethylphenol	100 um	2,5-Dimethylphenol_100 um	1.25886	0.251604	0.326915	1.27653	0.00188366	0.00681176	1.03904	1.09927
4-Nitrobenzoic acid	0.1 uM	4-Nitrobenzoic acid_0.1 uM	1.35842	0.0895101	0.204504	1.0102	0.447743	0.255775	1.27927	1.09835
4-Nitrobenzoic acid	1 uM	4-Nitrobenzoic acid_1 uM	1.16039	0.24969	0.326133	0.971323	0.0951848	0.0883808	1.27927	1.09835
4-Nitrobenzoic acid	10 uM	4-Nitrobenzoic acid_10 uM	1.28465	0.265557	0.335119	1.07792	0.129998	0.108159	1.27927	1.09835
4-Nitrobenzoic acid	100 uM	4-Nitrobenzoic acid_100 uM	1.31361	0.37919	0.387453	1.33394	0.114809	0.0995291	1.27927	1.09835
Cypermethrin	0.01 uM	Cypermethrin_0.01 uM	1.01599	0.875651	0.555269	1.24519	0.0200491	0.0325593	0.961459	1.09776
Cypermethrin	0.1 uM	Cypermethrin_0.1 uM	1.14319	0.652484	0.489467	1.15649	0.00642648	0.0157177	0.961459	1.09776
Cypermethrin	1 uM	Cypermethrin_1 uM	1.0562	0.810167	0.539163	1.02647	0.11188	0.0980395	0.961459	1.09776
Cypermethrin	10 uM	Cypermethrin_10 uM	0.991082	0.639223	0.485176	1.15921	0.0376839	0.0492981	0.961459	1.09776
Cypermethrin	100 uM	Cypermethrin_100 uM	0.600838	0.0015335	0.0181712	0.901457	0.472812	0.265578	0.961459	1.09776
1-Octanol	0.1 uM	1-Octanol_0.1 uM	0.94829	0.217861	0.309261	0.950006	0.416613	0.243839	1.02285	1.09724
1-Octanol	1 uM	1-Octanol_1 uM	0.94936	0.4104	0.400083	1.08257	0.93864	0.410875	1.02285	1.09724
1-Octanol	10 uM	1-Octanol_10 uM	1.1071	0.637235	0.484394	1.12263	0.585862	0.305504	1.02285	1.09724
1-Octanol	100 uM	1-Octanol_100 uM	1.08664	0.748038	0.520826	1.23374	0.023445	0.0360504	1.02285	1.09724
Fluometuron	0.01 uM	Fluometuron_0.01 uM	1.29607	0.137938	0.254966	1.01213	0.911309	0.403796	1.17178	1.09666
Fluometuron	0.1 uM	Fluometuron_0.1 uM	1.42737	0.0719739	0.182148	0.858017	0.476601	0.267136	1.17178	1.09666
Fluometuron	1 uM	Fluometuron_1 uM	1.09938	0.398918	0.394471	0.955114	0.612989	0.313951	1.17178	1.09666
Fluometuron	10 uM	Fluometuron_10 uM	0.995738	0.755129	0.522507	0.91487	0.642728	0.324564	1.17178	1.09666
Fluometuron	100 uM	Fluometuron_100 uM	1.04036	0.714583	0.512125	1.74315	0.00353234	0.0105408	1.17178	1.09666
Maleic hydrazide	0.01 uM	Maleic hydrazide_0.01 uM	0.864506	0.0617146	0.166265	0.955515	0.0175856	0.0296277	0.940488	1.09643
Maleic hydrazide	0.1 uM	Maleic hydrazide_0.1 uM	0.792125	0.0234992	0.0970679	1.00723	0.398689	0.236353	0.940488	1.09643
Maleic hydrazide	1 uM	Maleic hydrazide_1 uM	0.978014	0.605771	0.475916	0.977173	0.944687	0.411951	0.940488	1.09643
Maleic hydrazide	10 uM	Maleic hydrazide_10 uM	0.822204	0.0466763	0.145517	1.00042	0.518609	0.281445	0.940488	1.09643
Maleic hydrazide	100 uM	Maleic hydrazide_100 uM	1.24559	0.102728	0.219463	1.54182	0.0170612	0.0292059	0.940488	1.09643
Mirex	0.1 uM	Mirex_0.1 uM	1.01999	0.789536	0.532654	1.02533	0.544328	0.291003	1.0679	1.09597
Mirex	1 uM	Mirex_1 uM	1.05147	0.93475	0.571683	1.10433	0.777007	0.365593	1.0679	1.09597
Mirex	10 uM	Mirex_10 uM	0.920877	0.306039	0.357312	1.11656	0.392302	0.233593	1.0679	1.09597
Mirex	100 um	Mirex_100 um	1.27928	0.225532	0.312096	1.13765	0.406529	0.239878	1.0679	1.09597
Methyl isothiocyanate	0.01 uM	Methyl isothiocyanate_0.01 uM	1.37103	0.33471	0.370402	0.841817	0.646507	0.325701	1.2507	1.09577
Methyl isothiocyanate	0.1 uM	Methyl isothiocyanate_0.1 uM	1.16511	0.682901	0.500712	0.901847	0.537884	0.288471	1.2507	1.09577
Methyl isothiocyanate	1 uM	Methyl isothiocyanate_1 uM	1.1047	0.117065	0.23533	0.961508	0.907105	0.402979	1.2507	1.09577
Methyl isothiocyanate	10 uM	Methyl isothiocyanate_10 uM	1.11217	0.667795	0.495409	1.05954	0.372289	0.225455	1.2507	1.09577
Methyl isothiocyanate	100 uM	Methyl isothiocyanate_100 uM	1.50052	0.0795381	0.194599	1.71414	0.0487769	0.0576897	1.2507	1.09577
o,p'-DDT	0.1 uM	o,p'-DDT_0.1 uM	0.98866	0.310212	0.358916	1.11949	0.712541	0.346691	0.975012	1.0954
o,p'-DDT	1 uM	o,p'-DDT_1 uM	0.857565	0.0298762	0.113362	1.00646	0.685658	0.338209	0.975012	1.0954
o,p'-DDT	10 uM	o,p'-DDT_10 uM	0.97801	0.462455	0.421759	1.0194	0.480733	0.268404	0.975012	1.0954
o,p'-DDT	100 uM	o,p'-DDT_100 uM	1.07581	0.828908	0.542981	1.23624	0.0834936	0.0814463	0.975012	1.0954
Bifenazate	0.01 uM	Bifenazate_0.01 uM	1.02911	0.497102	0.434009	1.24237	0.31075	0.199461	0.927641	1.0953
Bifenazate	0.1 uM	Bifenazate_0.1 uM	1.07306	0.970696	0.580647	1.21492	0.11152	0.0979386	0.927641	1.0953
Bifenazate	1 uM	Bifenazate_1 uM	1.07818	0.58845	0.469788	1.10967	0.0386806	0.0500204	0.927641	1.0953
Bifenazate	10 uM	Bifenazate_10 uM	0.881653	0.148979	0.262336	1.05901	0.106847	0.0952821	0.927641	1.0953
Bifenazate	100 uM	Bifenazate_100 uM	0.5762	3.492e-05	0.00250392	0.85052	0.084277	0.082013	0.927641	1.0953
Isazofos	0.01 uM	Isazofos_0.01 uM	1.06891	0.919541	0.566974	1.11987	0.30828	0.198189	1.0347	1.09469
Isazofos	0.1 uM	Isazofos_0.1 uM	0.997726	0.651156	0.489394	1.06259	0.408439	0.240445	1.0347	1.09469
Isazofos	1 uM	Isazofos_1 uM	0.946805	0.450258	0.417476	0.962811	0.808311	0.375833	1.0347	1.09469
Isazofos	10 uM	Isazofos_10 uM	1.22353	0.0110605	0.0621093	1.03909	0.120857	0.103269	1.0347	1.09469
Isazofos	100 uM	Isazofos_100 uM	0.936529	0.335544	0.37092	1.28907	0.00780438	0.0176903	1.0347	1.09469
Sucrose	0.1 uM	Sucrose_0.1 uM	0.818145	0.0590495	0.163084	1.07037	0.999301	0.425893	0.996559	1.09457
Sucrose	1 uM	Sucrose_1 uM	0.988589	0.337045	0.371546	1.05769	0.902009	0.401728	0.996559	1.09457
Sucrose	10 uM	Sucrose_10 uM	0.923822	0.445154	0.415985	1.05586	0.988983	0.423654	0.996559	1.09457
Sucrose	100 uM	Sucrose_100 uM	1.25568	0.463011	0.421759	1.19434	0.465021	0.262316	0.996559	1.09457
1,3-Dichlorobenzene	0.1 uM	1,3-Dichlorobenzene_0.1 uM	1.15136	0.284766	0.34509	0.97637	0.739433	0.353499	1.38795	1.09426
1,3-Dichlorobenzene	1 uM	1,3-Dichlorobenzene_1 uM	1.17862	0.565758	0.459653	1.05769	0.80115	0.373483	1.38795	1.09426
1,3-Dichlorobenzene	10 uM	1,3-Dichlorobenzene_10 uM	1.44735	0.0878964	0.202805	1.0802	0.637221	0.32277	1.38795	1.09426
1,3-Dichlorobenzene	100 um	1,3-Dichlorobenzene_100 um	1.77448	0.130188	0.247796	1.26277	0.079695	0.0791128	1.38795	1.09426
CP-471358	0.1 uM	CP-471358_0.1 uM	1.0366	0.857893	0.551005	0.950977	0.35434	0.218118	0.969399	1.09418
CP-471358	1 uM	CP-471358_1 uM	1.09893	0.807513	0.53869	0.927258	0.000662536	0.00317938	0.969399	1.09418
CP-471358	10 uM	CP-471358_10 uM	0.704139	0.00210951	0.0221774	1.02369	0.719521	0.348006	0.969399	1.09418
CP-471358	100 uM	CP-471358_100 uM	1.03793	0.897309	0.56195	1.47479	0.0486085	0.0575982	0.969399	1.09418
Novaluron	0.01 uM	Novaluron_0.01 uM	1.04442	0.981853	0.583577	1.0752	0.407535	0.240272	1.00332	1.09358
Novaluron	0.1 uM	Novaluron_0.1 uM	0.973182	0.180498	0.283008	0.981866	0.99902	0.425893	1.00332	1.09358
Novaluron	1 uM	Novaluron_1 uM	1.03766	0.993568	0.586896	0.998374	0.34043	0.212451	1.00332	1.09358
Novaluron	10 uM	Novaluron_10 uM	1.02082	0.915026	0.566116	0.934919	0.828262	0.380602	1.00332	1.09358
Novaluron	100 uM	Novaluron_100 uM	0.940501	0.231745	0.315362	1.47757	0.00944091	0.019957	1.00332	1.09358
2,5-Dimethyl-2,5-di-(tert-butylperoxy)hexane	0.1 uM	2,5-Dimethyl-2,5-di-(tert-butylperoxy)hexane_0.1 uM	1.05475	0.937868	0.573148	1.00656	0.0667734	0.0702091	1.06014	1.09307
2,5-Dimethyl-2,5-di-(tert-butylperoxy)hexane	1 uM	2,5-Dimethyl-2,5-di-(tert-butylperoxy)hexane_1 uM	0.820498	0.0293989	0.112287	0.998967	0.102147	0.0927615	1.06014	1.09307
2,5-Dimethyl-2,5-di-(tert-butylperoxy)hexane	10 uM	2,5-Dimethyl-2,5-di-(tert-butylperoxy)hexane_10 uM	1.0562	0.728905	0.516186	1.01836	0.562099	0.297775	1.06014	1.09307
2,5-Dimethyl-2,5-di-(tert-butylperoxy)hexane	100 uM	2,5-Dimethyl-2,5-di-(tert-butylperoxy)hexane_100 uM	1.30911	0.26878	0.337161	1.34841	0.0340627	0.0466398	1.06014	1.09307
Propetamphos	0.01 uM	Propetamphos_0.01 uM	1.23419	0.559716	0.458485	0.845895	0.555808	0.295501	0.935799	1.09243
Propetamphos	0.1 uM	Propetamphos_0.1 uM	1.11717	0.81727	0.541197	0.912865	0.721773	0.348845	0.935799	1.09243
Propetamphos	1 uM	Propetamphos_1 uM	0.900458	0.208255	0.301908	1.07956	0.0730337	0.0747121	0.935799	1.09243
Propetamphos	10 uM	Propetamphos_10 uM	0.855914	0.0501655	0.151171	1.06844	0.100372	0.0915596	0.935799	1.09243
Propetamphos	100 uM	Propetamphos_100 uM	0.571267	0.000245693	0.00599938	1.5554	0.00106729	0.0045152	0.935799	1.09243
1,4-Dichlorobenzene	0.1 uM	1,4-Dichlorobenzene_0.1 uM	1.45294	0.147937	0.261341	0.907163	0.0593303	0.065016	1.21892	1.09215
1,4-Dichlorobenzene	1 uM	1,4-Dichlorobenzene_1 uM	0.933888	0.287304	0.346628	0.934657	0.105958	0.094777	1.21892	1.09215
1,4-Dichlorobenzene	10 uM	1,4-Dichlorobenzene_10 uM	1.09599	0.755452	0.522507	1.00591	0.55537	0.295424	1.21892	1.09215
1,4-Dichlorobenzene	100 uM	1,4-Dichlorobenzene_100 uM	1.39286	0.212288	0.304596	1.52089	0.0178426	0.0298721	1.21892	1.09215
Fluorene	0.1 uM	Fluorene_0.1 uM	1.17534	0.106559	0.223488	1.047	0.959135	0.416272	1.23516	1.09171
Fluorene	1 uM	Fluorene_1 uM	1.07433	0.805791	0.538183	1.00521	0.220436	0.155922	1.23516	1.09171
Fluorene	10 uM	Fluorene_10 uM	1.28127	0.300387	0.353984	1.07604	0.453056	0.257937	1.23516	1.09171
Fluorene	100 um	Fluorene_100 um	1.40968	0.212271	0.304596	1.23858	0.0424371	0.0529182	1.23516	1.09171
Octabenzone	0.1 uM	Octabenzone_0.1 uM	1.11981	0.627125	0.482605	1.14281	0.602949	0.310537	1.07952	1.09014
Octabenzone	1 uM	Octabenzone_1 uM	1.08311	0.595938	0.471767	1.04298	0.28355	0.187041	1.07952	1.09014
Octabenzone	10 uM	Octabenzone_10 uM	0.91563	0.281432	0.343676	1.04519	0.731683	0.351472	1.07952	1.09014
Octabenzone	100 uM	Octabenzone_100 uM	1.19951	0.525237	0.444556	1.12958	0.133727	0.11058	1.07952	1.09014
UTP	0.01 uM	UTP_0.01 uM	1.43462	0.264459	0.33464	0.68068	0.0586795	0.0646176	1.34361	1.08955
UTP	0.1 uM	UTP_0.1 uM	1.12829	0.591082	0.470925	0.812939	0.0117082	0.0228121	1.34361	1.08955
UTP	1 uM	UTP_1 uM	1.14665	0.466086	0.422769	0.949054	0.46145	0.260955	1.34361	1.08955
UTP	10 uM	UTP_10 uM	1.0709	0.78283	0.530964	0.922414	0.6803	0.336414	1.34361	1.08955
UTP	100 uM	UTP_100 uM	1.9376	0.00223258	0.0231235	2.08267	0.000304188	0.0017207	1.34361	1.08955
Flumiclorac-pentyl	0.01 uM	Flumiclorac-pentyl_0.01 uM	0.98838	0.634584	0.483578	0.938262	0.651268	0.326721	1.04511	1.0886
Flumiclorac-pentyl	0.1 uM	Flumiclorac-pentyl_0.1 uM	1.11973	0.722914	0.514153	0.900047	0.501206	0.275364	1.04511	1.0886
Flumiclorac-pentyl	1 uM	Flumiclorac-pentyl_1 uM	0.889804	0.000807954	0.012483	1.01237	0.637176	0.32277	1.04511	1.0886
Flumiclorac-pentyl	10 uM	Flumiclorac-pentyl_10 uM	0.995551	0.349643	0.377444	0.974375	0.660107	0.330151	1.04511	1.0886
Flumiclorac-pentyl	100 uM	Flumiclorac-pentyl_100 uM	1.2321	0.393526	0.391518	1.61795	0.00559608	0.0143632	1.04511	1.0886
Propanil	0.01 uM	Propanil_0.01 uM	1.30888	0.212109	0.304596	1.29447	0.0488274	0.0576897	1.10472	1.08814
Propanil	0.1 uM	Propanil_0.1 uM	1.71492	0.225042	0.312096	1.06774	0.662895	0.3313	1.10472	1.08814
Propanil	1 uM	Propanil_1 uM	0.954657	0.61917	0.48057	1.04401	0.0368958	0.0487395	1.10472	1.08814
Propanil	10 uM	Propanil_10 uM	1.25114	0.0217263	0.094051	1.08544	0.360148	0.220542	1.10472	1.08814
Propanil	100 uM	Propanil_100 uM	0.293985	0.000196367	0.00578037	0.949022	0.632182	0.321262	1.10472	1.08814
Octanal	0.1 uM	Octanal_0.1 uM	1.09428	0.739959	0.518869	1.05073	0.7512	0.356934	1.1801	1.08751
Octanal	1 uM	Octanal_1 uM	1.12977	0.522644	0.443531	0.987515	0.0250639	0.0376305	1.1801	1.08751
Octanal	10 uM	Octanal_10 uM	1.13394	0.42417	0.406644	1.0284	0.820291	0.379436	1.1801	1.08751
Octanal	100 uM	Octanal_100 uM	1.36242	0.161766	0.272844	1.28339	0.053744	0.0610071	1.1801	1.08751
Kepone	0.1 uM	Kepone_0.1 uM	1.33999	0.0164342	0.0800139	1.02849	0.118049	0.10134	1.10249	1.08709
Kepone	1 uM	Kepone_1 uM	1.09042	0.308952	0.358375	0.982359	0.101488	0.0922043	1.10249	1.08709
Kepone	10 uM	Kepone_10 uM	0.965361	0.464197	0.422014	1.00353	0.00175166	0.00650877	1.10249	1.08709
Kepone	100 uM	Kepone_100 uM	1.01417	0.402104	0.39622	1.334	0.107095	0.0953311	1.10249	1.08709
3-Nitrotoluene	0.1 uM	3-Nitrotoluene_0.1 uM	1.0204	0.869035	0.553295	1.17139	0.692697	0.340332	1.01401	1.0867
3-Nitrotoluene	1 uM	3-Nitrotoluene_1 uM	1.02647	0.755936	0.522609	0.989142	0.490564	0.271283	1.01401	1.0867
3-Nitrotoluene	10 uM	3-Nitrotoluene_10 uM	0.835838	0.142481	0.257329	1.06344	0.736654	0.352772	1.01401	1.0867
3-Nitrotoluene	100 um	3-Nitrotoluene_100 um	1.17331	0.588647	0.469788	1.12282	0.16909	0.129755	1.01401	1.0867
Linuron	0.01 uM	Linuron_0.01 uM	1.10318	0.278169	0.341794	1.2852	0.162558	0.126858	0.94755	1.08528
Linuron	0.1 uM	Linuron_0.1 uM	0.82898	0.0527421	0.15428	1.20522	0.127442	0.106973	0.94755	1.08528
Linuron	1 uM	Linuron_1 uM	1.11052	0.434584	0.41127	1.03365	0.601062	0.310038	0.94755	1.08528
Linuron	10 uM	Linuron_10 uM	1.17104	0.340763	0.372385	1.03982	0.33086	0.208406	0.94755	1.08528
Linuron	100 uM	Linuron_100 uM	0.524036	0.000631541	0.0108349	0.862511	0.047373	0.0569281	0.94755	1.08528
SB202235	0.1 uM	SB202235_0.1 uM	1.00812	0.582467	0.467128	1.17859	0.431138	0.249956	1.00102	1.08471
SB202235	1 uM	SB202235_1 uM	0.887734	0.102824	0.219499	1.11398	0.268356	0.180248	1.00102	1.08471
SB202235	10 uM	SB202235_10 uM	1.1112	0.785389	0.531949	1.11446	0.5722	0.30129	1.00102	1.08471
SB202235	100 uM	SB202235_100 uM	0.997045	0.800227	0.536308	0.931804	0.610413	0.313107	1.00102	1.08471
Dapsone	0.1 uM	Dapsone_0.1 uM	1.21698	0.166672	0.275631	1.03105	0.168735	0.129649	1.033	1.0833
Dapsone	1 uM	Dapsone_1 uM	1.05365	0.961655	0.578995	1.07483	0.998156	0.425893	1.033	1.0833
Dapsone	10 uM	Dapsone_10 uM	0.993047	0.632952	0.483578	1.19869	4.24148e-05	0.000345041	1.033	1.0833
Dapsone	100 uM	Dapsone_100 uM	0.868329	0.0901184	0.205221	1.02864	0.861966	0.390769	1.033	1.0833
Diethylene glycol monomethyl ether	0.1 uM	Diethylene glycol monomethyl ether_0.1 uM	1.18498	0.469971	0.424366	1.01415	0.372127	0.225425	1.28411	1.08307
Diethylene glycol monomethyl ether	1 uM	Diethylene glycol monomethyl ether_1 uM	1.21089	0.0457677	0.143807	0.990972	0.362874	0.221542	1.28411	1.08307
Diethylene glycol monomethyl ether	10 uM	Diethylene glycol monomethyl ether_10 uM	1.30664	0.181414	0.283419	1.00703	0.714188	0.346813	1.28411	1.08307
Diethylene glycol monomethyl ether	100 uM	Diethylene glycol monomethyl ether_100 uM	1.43392	0.0715644	0.181769	1.32011	0.29242	0.190657	1.28411	1.08307
Fomesafen	0.1 uM	Fomesafen_0.1 uM	1.06736	0.907233	0.56393	0.998445	0.602759	0.310518	1.07692	1.08253
Fomesafen	1 uM	Fomesafen_1 uM	1.19277	0.495527	0.433311	1.11345	0.812442	0.377159	1.07692	1.08253
Fomesafen	10 uM	Fomesafen_10 uM	1.15112	0.602444	0.474301	1.02911	0.646101	0.325639	1.07692	1.08253
Fomesafen	100 um	Fomesafen_100 um	0.896419	0.271771	0.338543	1.18912	0.247661	0.170162	1.07692	1.08253
2-Ethylhexanoic acid	0.1 uM	2-Ethylhexanoic acid_0.1 uM	0.924886	0.0490992	0.149569	0.940822	0.208368	0.150222	1.1336	1.0825
2-Ethylhexanoic acid	1 uM	2-Ethylhexanoic acid_1 uM	1.00373	0.290617	0.348202	0.931965	0.0397435	0.0507468	1.1336	1.0825
2-Ethylhexanoic acid	10 uM	2-Ethylhexanoic acid_10 uM	1.4048	0.121442	0.239338	0.95263	0.0507485	0.0590297	1.1336	1.0825
2-Ethylhexanoic acid	100 uM	2-Ethylhexanoic acid_100 uM	1.201	0.735474	0.51823	1.50459	0.000546865	0.00274803	1.1336	1.0825
Phorate	0.1 uM	Phorate_0.1 uM	1.03285	0.790228	0.532654	1.08593	0.821447	0.379591	1.08551	1.08224
Phorate	1 uM	Phorate_1 uM	0.933557	0.319776	0.364839	0.967957	0.0274201	0.039865	1.08551	1.08224
Phorate	10 uM	Phorate_10 uM	1.07729	0.755601	0.522507	1.0959	0.269802	0.180897	1.08551	1.08224
Phorate	100 uM	Phorate_100 uM	1.29835	0.16005	0.270929	1.17918	0.284147	0.187252	1.08551	1.08224
Ethylene thiourea	0.01 uM	Ethylene thiourea_0.01 uM	0.774438	0.0423496	0.140319	1.02014	0.944514	0.411951	0.887505	1.08171
Ethylene thiourea	0.1 uM	Ethylene thiourea_0.1 uM	0.789866	0.061286	0.165935	0.976471	0.848551	0.387289	0.887505	1.08171
Ethylene thiourea	1 uM	Ethylene thiourea_1 uM	0.958533	0.443036	0.415055	0.948754	0.526779	0.284854	0.887505	1.08171
Ethylene thiourea	10 uM	Ethylene thiourea_10 uM	0.776748	0.0103389	0.059126	0.976361	0.716977	0.347399	0.887505	1.08171
Ethylene thiourea	100 uM	Ethylene thiourea_100 uM	1.13794	0.533808	0.448013	1.48684	0.0030674	0.00960091	0.887505	1.08171
2,4-Di-tert-butylphenol	0.1 uM	2,4-Di-tert-butylphenol_0.1 uM	0.983753	0.70803	0.509848	1.09869	0.526338	0.284768	1.13485	1.08076
2,4-Di-tert-butylphenol	1 uM	2,4-Di-tert-butylphenol_1 uM	1.3216	0.0927436	0.20815	0.96782	0.0968474	0.0893103	1.13485	1.08076
2,4-Di-tert-butylphenol	10 uM	2,4-Di-tert-butylphenol_10 uM	1.13427	0.435768	0.411554	1.11769	0.211608	0.151584	1.13485	1.08076
2,4-Di-tert-butylphenol	100 uM	2,4-Di-tert-butylphenol_100 uM	1.09976	0.794611	0.534933	1.13884	0.168825	0.129649	1.13485	1.08076
Fluazifop-P-butyl	0.01 uM	Fluazifop-P-butyl_0.01 uM	0.757095	0.141308	0.256515	1.25159	0.0816064	0.0802627	1.07755	1.08042
Fluazifop-P-butyl	0.1 uM	Fluazifop-P-butyl_0.1 uM	0.832066	0.00663342	0.0438539	1.18288	0.193783	0.142695	1.07755	1.08042
Fluazifop-P-butyl	1 uM	Fluazifop-P-butyl_1 uM	1.04253	0.960999	0.578809	1.05244	0.187911	0.13946	1.07755	1.08042
Fluazifop-P-butyl	10 uM	Fluazifop-P-butyl_10 uM	1.0904	0.36334	0.381106	1.22181	0.0303085	0.0427421	1.07755	1.08042
Fluazifop-P-butyl	100 uM	Fluazifop-P-butyl_100 uM	1.66565	0.265089	0.334831	0.693362	0.42319	0.246123	1.07755	1.08042
Cyproconazole	0.01 uM	Cyproconazole_0.01 uM	0.847925	0.255178	0.328544	1.42344	0.356097	0.218923	0.804947	1.08024
Cyproconazole	0.1 uM	Cyproconazole_0.1 uM	0.976136	0.0466369	0.145517	1.03152	0.391153	0.233183	0.804947	1.08024
Cyproconazole	1 uM	Cyproconazole_1 uM	0.916662	0.284791	0.34509	1.05536	0.323186	0.205232	0.804947	1.08024
Cyproconazole	10 uM	Cyproconazole_10 uM	1.02542	0.911498	0.564891	1.02413	0.384462	0.230415	0.804947	1.08024
Cyproconazole	100 uM	Cyproconazole_100 uM	0.258594	0.000160597	0.00515115	0.866764	0.133715	0.11058	0.804947	1.08024
Norgestrel	0.1 uM	Norgestrel_0.1 uM	0.819546	0.0399512	0.135094	1.23709	0.107396	0.0954726	1.08505	1.07966
Norgestrel	1 uM	Norgestrel_1 uM	1.09373	0.840438	0.545942	1.09723	0.679984	0.336354	1.08505	1.07966
Norgestrel	10 uM	Norgestrel_10 uM	1.06771	0.863411	0.552118	1.05816	0.906502	0.402849	1.08505	1.07966
Norgestrel	100 uM	Norgestrel_100 uM	1.3592	0.356571	0.379574	0.926175	0.0529425	0.0604021	1.08505	1.07966
Dichlorprop	0.01 uM	Dichlorprop_0.01 uM	1.16383	0.271494	0.338543	0.842711	0.0631726	0.0675197	1.23029	1.0795
Dichlorprop	0.1 uM	Dichlorprop_0.1 uM	1.21116	0.465709	0.422702	0.959203	0.879814	0.395987	1.23029	1.0795
Dichlorprop	1 uM	Dichlorprop_1 uM	1.21908	0.229011	0.313864	0.958535	0.886288	0.397285	1.23029	1.0795
Dichlorprop	10 uM	Dichlorprop_10 uM	1.23853	0.221999	0.311185	1.04043	0.251381	0.171809	1.23029	1.0795
Dichlorprop	100 uM	Dichlorprop_100 uM	1.31885	0.318284	0.363929	1.59663	0.00539925	0.0141084	1.23029	1.0795
PFOA	0.01 uM	PFOA_0.01 uM	1.28893	0.478807	0.428608	0.982833	0.787063	0.369231	1.41147	1.07939
PFOA	0.1 uM	PFOA_0.1 uM	1.7062	0.167809	0.276813	0.780635	0.187312	0.139233	1.41147	1.07939
PFOA	1 uM	PFOA_1 uM	1.19158	0.61111	0.477628	0.834275	0.301286	0.194948	1.41147	1.07939
PFOA	10 uM	PFOA_10 uM	1.40633	0.0774284	0.191736	0.899837	0.609786	0.313102	1.41147	1.07939
PFOA	100 uM	PFOA_100 uM	1.46433	0.0185299	0.0859841	1.89938	0.00482373	0.0130945	1.41147	1.07939
Hexanedioic acid, diisononyl ester	0.1 uM	Hexanedioic acid, diisononyl ester_0.1 uM	0.869421	0.0500579	0.151171	1.07336	0.98222	0.422223	1.07907	1.07929
Hexanedioic acid, diisononyl ester	1 uM	Hexanedioic acid, diisononyl ester_1 uM	0.964029	0.14951	0.262625	1.0101	0.530747	0.286235	1.07907	1.07929
Hexanedioic acid, diisononyl ester	10 uM	Hexanedioic acid, diisononyl ester_10 uM	1.23579	0.213241	0.305494	1.04703	0.974545	0.420106	1.07907	1.07929
Hexanedioic acid, diisononyl ester	100 uM	Hexanedioic acid, diisononyl ester_100 uM	1.24704	0.417176	0.403603	1.18668	0.157852	0.124282	1.07907	1.07929
Pyrimethanil	0.01 uM	Pyrimethanil_0.01 uM	0.991136	0.632597	0.483578	1.00119	0.978295	0.421251	1.02805	1.07913
Pyrimethanil	0.1 uM	Pyrimethanil_0.1 uM	0.978938	0.474034	0.426149	0.90429	0.506135	0.276795	1.02805	1.07913
Pyrimethanil	1 uM	Pyrimethanil_1 uM	0.89417	0.130434	0.247796	1.03421	0.484349	0.269391	1.02805	1.07913
Pyrimethanil	10 uM	Pyrimethanil_10 uM	1.13158	0.488393	0.43155	1.09489	0.118272	0.101488	1.02805	1.07913
Pyrimethanil	100 uM	Pyrimethanil_100 uM	1.14445	0.710405	0.510439	1.36106	0.0410475	0.0519208	1.02805	1.07913
Benzal chloride	0.1 uM	Benzal chloride_0.1 uM	1.18152	0.175014	0.27983	1.10526	0.259336	0.175911	1.2316	1.07718
Benzal chloride	1 uM	Benzal chloride_1 uM	1.06382	0.939247	0.573292	0.928825	0.0252748	0.03783	1.2316	1.07718
Benzal chloride	10 uM	Benzal chloride_10 uM	1.22397	0.0968632	0.21388	1.12268	0.32718	0.207003	1.2316	1.07718
Benzal chloride	100 uM	Benzal chloride_100 uM	1.45707	0.252263	0.326915	1.15197	0.194971	0.143108	1.2316	1.07718
Butafenacil	0.01 uM	Butafenacil_0.01 uM	1.32668	0.199708	0.296016	0.994499	0.970264	0.419082	1.21773	1.07661
Butafenacil	0.1 uM	Butafenacil_0.1 uM	1.03359	0.811357	0.539453	1.26547	0.165102	0.127883	1.21773	1.07661
Butafenacil	1 uM	Butafenacil_1 uM	1.12496	0.305135	0.35703	1.09639	0.168778	0.129649	1.21773	1.07661
Butafenacil	10 uM	Butafenacil_10 uM	1.13912	0.371507	0.384061	0.864524	0.0505312	0.0590142	1.21773	1.07661
Butafenacil	100 uM	Butafenacil_100 uM	1.4643	0.0231834	0.0962314	1.16217	0.288088	0.188776	1.21773	1.07661
DEET	0.01 uM	DEET_0.01 uM	1.38625	0.0452072	0.143176	0.894519	0.479325	0.267995	1.20278	1.07574
DEET	0.1 uM	DEET_0.1 uM	1.25899	0.904169	0.5632	0.897147	0.69984	0.34233	1.20278	1.07574
DEET	1 uM	DEET_1 uM	1.04132	0.964739	0.579383	0.948581	0.391035	0.233182	1.20278	1.07574
DEET	10 uM	DEET_10 uM	1.19349	0.999463	0.587876	0.847407	0.869684	0.393124	1.20278	1.07574
DEET	100 uM	DEET_100 uM	1.13383	0.649114	0.488635	1.79104	0.0361913	0.0482934	1.20278	1.07574
Clothianidin	0.01 uM	Clothianidin_0.01 uM	1.34245	0.0177921	0.0834817	0.977691	0.79295	0.371112	1.09665	1.07541
Clothianidin	0.1 uM	Clothianidin_0.1 uM	1.19821	0.531748	0.44719	0.964019	0.731012	0.351382	1.09665	1.07541
Clothianidin	1 uM	Clothianidin_1 uM	0.922345	0.0877926	0.202805	0.897465	0.350969	0.216823	1.09665	1.07541
Clothianidin	10 uM	Clothianidin_10 uM	0.951368	0.37597	0.385407	1.05488	0.165313	0.127913	1.09665	1.07541
Clothianidin	100 uM	Clothianidin_100 uM	1.06889	0.955617	0.577642	1.48301	0.00397891	0.0115681	1.09665	1.07541
Isophorone	0.1 uM	Isophorone_0.1 uM	0.978211	0.498169	0.434128	1.01062	0.611445	0.313429	1.20622	1.07522
Isophorone	1 uM	Isophorone_1 uM	0.909816	0.100687	0.217596	1.06681	0.906369	0.402849	1.20622	1.07522
Isophorone	10 uM	Isophorone_10 uM	1.47578	0.105149	0.222737	1.05262	0.890162	0.397763	1.20622	1.07522
Isophorone	100 um	Isophorone_100 um	1.46109	0.0179536	0.0840987	1.17082	0.00782895	0.0176903	1.20622	1.07522
tert-Butylbenzene	0.1 uM	tert-Butylbenzene_0.1 uM	1.00887	0.54148	0.450129	1.02068	0.627375	0.3193	0.993038	1.07462
tert-Butylbenzene	1 uM	tert-Butylbenzene_1 uM	0.912752	0.180625	0.283008	1.02492	0.367533	0.223376	0.993038	1.07462
tert-Butylbenzene	10 uM	tert-Butylbenzene_10 uM	0.895322	0.0878906	0.202805	1.11997	0.102752	0.0930713	0.993038	1.07462
tert-Butylbenzene	100 uM	tert-Butylbenzene_100 uM	1.15521	0.723974	0.514504	1.13291	0.189208	0.140148	0.993038	1.07462
Di(propylene glycol) dibenzoate	0.1 uM	Di(propylene glycol) dibenzoate_0.1 uM	1.25305	0.158005	0.269305	1.00298	0.147071	0.118158	1.27468	1.07461
Di(propylene glycol) dibenzoate	1 uM	Di(propylene glycol) dibenzoate_1 uM	1.22975	0.23605	0.317459	0.981453	0.202862	0.147246	1.27468	1.07461
Di(propylene glycol) dibenzoate	10 uM	Di(propylene glycol) dibenzoate_10 uM	1.17872	0.360819	0.380104	1.08503	0.585024	0.305343	1.27468	1.07461
Di(propylene glycol) dibenzoate	100 uM	Di(propylene glycol) dibenzoate_100 uM	1.43719	0.0924869	0.207908	1.22898	0.00585015	0.0147904	1.27468	1.07461
1,2,4-Trimethylbenzene	0.1 uM	1,2,4-Trimethylbenzene_0.1 uM	0.981755	0.321069	0.365107	1.06685	0.975421	0.420371	0.980743	1.07338
1,2,4-Trimethylbenzene	1 uM	1,2,4-Trimethylbenzene_1 uM	0.964528	0.656017	0.490911	1.03082	0.758193	0.359582	0.980743	1.07338
1,2,4-Trimethylbenzene	10 uM	1,2,4-Trimethylbenzene_10 uM	0.884301	0.373948	0.385132	1.05596	0.984957	0.422861	0.980743	1.07338
1,2,4-Trimethylbenzene	100 uM	1,2,4-Trimethylbenzene_100 uM	1.09239	0.678503	0.499563	1.13987	0.0605365	0.0657684	0.980743	1.07338
P7C3-A20	0.01 uM	P7C3-A20_0.01 uM	0.858911	0.138802	0.255297	1.13047	0.584812	0.305311	1.03157	1.07209
P7C3-A20	0.1 uM	P7C3-A20_0.1 uM	1.11082	0.70619	0.509726	0.816123	0.0625566	0.0671703	1.03157	1.07209
P7C3-A20	1 uM	P7C3-A20_1 uM	1.2798	0.114468	0.232805	0.904442	0.163462	0.127397	1.03157	1.07209
P7C3-A20	10 uM	P7C3-A20_10 uM	0.896099	0.0176103	0.0829068	1.04286	0.20604	0.149178	1.03157	1.07209
P7C3-A20	100 uM	P7C3-A20_100 uM	1.01224	0.0363122	0.128215	1.46657	0.0066067	0.0159466	1.03157	1.07209
Penoxsulam	0.01 uM	Penoxsulam_0.01 uM	1.11789	0.786633	0.531995	1.28234	0.470405	0.264763	1.32705	1.07201
Penoxsulam	0.1 uM	Penoxsulam_0.1 uM	1.08919	0.873072	0.554136	1.03874	0.233538	0.162913	1.32705	1.07201
Penoxsulam	1 uM	Penoxsulam_1 uM	1.2932	0.177282	0.281364	0.913961	0.43573	0.251037	1.32705	1.07201
Penoxsulam	10 uM	Penoxsulam_10 uM	1.38112	0.101198	0.217775	0.98854	0.653384	0.327354	1.32705	1.07201
Penoxsulam	100 uM	Penoxsulam_100 uM	1.75383	0.0108762	0.0614443	1.13649	0.335158	0.210393	1.32705	1.07201
C59	0.01 uM	C59 _0.01 uM	0.522717	0.0010407	0.0141966	0.955069	0.374916	0.226775	0.42981	1.07186
C59	0.1 uM	C59 _0.1 uM	0.432008	0.00224529	0.0231694	0.963758	0.288137	0.188776	0.42981	1.07186
C59	1 uM	C59 _1 uM	0.319149	0.00109687	0.0148182	0.957598	0.593378	0.307773	0.42981	1.07186
C59	10 uM	C59 _10 uM	0.445368	0.000124148	0.00462902	0.975972	0.753285	0.103636	0.42981	1.07186
Resorcinol	0.1 uM	Resorcinol_0.1 uM	1.09178	0.849437	0.548232	1.0513	0.517027	0.280705	1.19603	1.07121
Resorcinol	1 uM	Resorcinol_1 uM	1.22731	0.0626671	0.16722	0.981104	0.151092	0.120227	1.19603	1.07121
Resorcinol	10 uM	Resorcinol_10 uM	1.12815	0.746887	0.520679	1.03314	0.817279	0.378561	1.19603	1.07121
Resorcinol	100 uM	Resorcinol_100 uM	1.33686	0.384208	0.389004	1.2193	0.00501037	0.0134391	1.19603	1.07121
Formetanate hydrochloride	0.01 uM	Formetanate hydrochloride_0.01 uM	0.819638	0.218933	0.310377	1.2395	0.0736223	0.0751095	1.02616	1.07107
Formetanate hydrochloride	0.1 uM	Formetanate hydrochloride_0.1 uM	0.827741	0.0446652	0.142808	1.21565	0.0206322	0.0332661	1.02616	1.07107
Formetanate hydrochloride	1 uM	Formetanate hydrochloride_1 uM	0.919047	0.0691128	0.177658	1.08164	0.0220047	0.0346196	1.02616	1.07107
Formetanate hydrochloride	10 uM	Formetanate hydrochloride_10 uM	1.14138	0.230583	0.314545	0.951542	0.972108	0.419658	1.02616	1.07107
Formetanate hydrochloride	100 uM	Formetanate hydrochloride_100 uM	1.42302	0.123978	0.241384	0.867005	0.0898658	0.0853597	1.02616	1.07107
Triethylene glycol	0.1 uM	Triethylene glycol_0.1 uM	0.815238	0.0532417	0.155416	1.07682	0.967205	0.418165	1.06215	1.0708
Triethylene glycol	1 uM	Triethylene glycol_1 uM	1.04444	0.841704	0.546183	1.04467	0.812428	0.377159	1.06215	1.0708
Triethylene glycol	10 uM	Triethylene glycol_10 uM	1.07178	0.947654	0.575546	1.06685	0.636737	0.32277	1.06215	1.0708
Triethylene glycol	100 uM	Triethylene glycol_100 uM	1.31714	0.236896	0.317616	1.09484	0.738966	0.353359	1.06215	1.0708
4-Octylphenol	0.1 uM	4-Octylphenol_0.1 uM	1.02225	0.723626	0.514388	1.08529	0.803172	0.374166	1.04591	1.07053
4-Octylphenol	1 uM	4-Octylphenol_1 uM	1.06232	0.98206	0.583577	1.09628	0.939868	0.411085	1.04591	1.07053
4-Octylphenol	10 uM	4-Octylphenol_10 uM	0.827254	0.00328894	0.0289187	1.29713	0.0412211	0.0519453	1.04591	1.07053
4-Octylphenol	100 um	4-Octylphenol_100 um	1.27181	0.578118	0.465128	0.803405	0.576755	0.302587	1.04591	1.07053
Caprolactam	0.1 uM	Caprolactam_0.1 uM	1.05684	0.924745	0.568607	0.921201	0.0542857	0.0614155	1.03309	1.06823
Caprolactam	1 uM	Caprolactam_1 uM	1.09374	0.866265	0.552765	1.04192	0.824072	0.380056	1.03309	1.06823
Caprolactam	10 uM	Caprolactam_10 uM	1.04492	0.840599	0.545942	1.06352	0.921897	0.406827	1.03309	1.06823
Caprolactam	100 uM	Caprolactam_100 uM	0.936878	0.199201	0.295837	1.24628	0.408023	0.240353	1.03309	1.06823
SSR69071	0.1 uM	SSR69071_0.1 uM	0.87472	0.0937872	0.209484	1.26502	0.0135662	0.0251105	0.85007	1.06782
SSR69071	1 uM	SSR69071_1 uM	0.787405	0.103834	0.220982	1.30067	0.148623	0.118819	0.85007	1.06782
SSR69071	10 uM	SSR69071_10 uM	0.903296	0.21046	0.303687	1.20861	0.236726	0.164344	0.85007	1.06782
SSR69071	100 um	SSR69071_100 um	0.834858	0.157795	0.269231	0.496961	0.00374557	0.0110571	0.85007	1.06782
Benzyloctyl adipate	0.1 uM	Benzyloctyl adipate_0.1 uM	0.909482	0.237476	0.317901	1.0564	0.859134	0.390184	1.0496	1.06748
Benzyloctyl adipate	1 uM	Benzyloctyl adipate_1 uM	1.03153	0.73931	0.518869	1.0738	0.886724	0.397285	1.0496	1.06748
Benzyloctyl adipate	10 uM	Benzyloctyl adipate_10 uM	1.13297	0.673571	0.497655	0.987325	0.339731	0.212146	1.0496	1.06748
Benzyloctyl adipate	100 uM	Benzyloctyl adipate_100 uM	1.12443	0.824216	0.542327	1.15241	0.356618	0.219082	1.0496	1.06748
Fluthiacet-methyl	0.01 uM	Fluthiacet-methyl_0.01 uM	0.983188	0.633249	0.483578	1.02934	0.861571	0.390725	1.07091	1.06725
Fluthiacet-methyl	0.1 uM	Fluthiacet-methyl_0.1 uM	1.08784	0.875261	0.555148	0.995213	0.858409	0.39003	1.07091	1.06725
Fluthiacet-methyl	1 uM	Fluthiacet-methyl_1 uM	0.963204	0.0538114	0.156014	1.10285	0.12221	0.104019	1.07091	1.06725
Fluthiacet-methyl	10 uM	Fluthiacet-methyl_10 uM	1.11086	0.623643	0.481901	0.999787	0.473166	0.265578	1.07091	1.06725
Fluthiacet-methyl	100 uM	Fluthiacet-methyl_100 uM	1.20944	0.507278	0.436985	1.20903	0.360501	0.220542	1.07091	1.06725
2,4-Dinitrotoluene	0.1 uM	2,4-Dinitrotoluene_0.1 uM	1.06902	0.971231	0.58069	1.02763	0.744677	0.355052	1.10923	1.06684
2,4-Dinitrotoluene	1 uM	2,4-Dinitrotoluene_1 uM	1.27447	0.223005	0.311347	1.01315	0.441797	0.253522	1.10923	1.06684
2,4-Dinitrotoluene	10 uM	2,4-Dinitrotoluene_10 uM	1.14382	0.447469	0.416819	1.06191	0.817008	0.378522	1.10923	1.06684
2,4-Dinitrotoluene	100 uM	2,4-Dinitrotoluene_100 uM	0.949617	0.336096	0.371202	1.16469	0.530973	0.286281	1.10923	1.06684
Ethyl butyrate	0.1 uM	Ethyl butyrate_0.1 uM	0.661165	0.0030452	0.0274749	1.00557	0.566415	0.299333	0.900195	1.06668
Ethyl butyrate	1 uM	Ethyl butyrate_1 uM	0.955449	0.331986	0.369288	1.17466	0.529538	0.285812	0.900195	1.06668
Ethyl butyrate	10 uM	Ethyl butyrate_10 uM	1.0013	0.452186	0.418288	1.21189	0.354062	0.218069	0.900195	1.06668
Ethyl butyrate	100 uM	Ethyl butyrate_100 uM	0.982867	0.201988	0.297762	0.874594	0.520962	0.282461	0.900195	1.06668
Spironolactone	0.1 uM	Spironolactone_0.1 uM	0.996109	0.566842	0.459999	1.02252	0.882915	0.396538	0.745105	1.06664
Spironolactone	1 uM	Spironolactone_1 uM	1.16278	0.405959	0.398475	1.07201	0.93586	0.410129	0.745105	1.06664
Spironolactone	10 uM	Spironolactone_10 uM	0.759021	0.061607	0.166181	1.40927	0.0104626	0.0213223	0.745105	1.06664
Spironolactone	100 uM	Spironolactone_100 uM	0.0625127	2.02544e-06	0.000708013	0.762754	0.067693	0.0709182	0.745105	1.06664
C10-21 alkanesulfonic acids phenyl esters	0.1 uM	C10-21 alkanesulfonic acids phenyl esters_0.1 uM	1.35629	0.247114	0.32417	0.877867	0.0517831	0.0596622	1.11757	1.06485
C10-21 alkanesulfonic acids phenyl esters	1 uM	C10-21 alkanesulfonic acids phenyl esters_1 uM	1.01267	0.651781	0.489467	0.920664	0.102818	0.0930783	1.11757	1.06485
C10-21 alkanesulfonic acids phenyl esters	10 uM	C10-21 alkanesulfonic acids phenyl esters_10 uM	1.03931	0.459939	0.420702	1.07469	0.78932	0.369755	1.11757	1.06485
C10-21 alkanesulfonic acids phenyl esters	100 uM	C10-21 alkanesulfonic acids phenyl esters_100 uM	1.06201	0.849389	0.548232	1.38616	0.00768818	0.0175133	1.11757	1.06485
Piperonyl butoxide	0.01 uM	Piperonyl butoxide_0.01 uM	0.694143	0.0584823	0.161925	1.25969	0.0184032	0.0305753	1.06098	1.06413
Piperonyl butoxide	0.1 uM	Piperonyl butoxide_0.1 uM	1.02106	0.637662	0.484435	1.07087	0.563327	0.298168	1.06098	1.06413
Piperonyl butoxide	1 uM	Piperonyl butoxide_1 uM	1.1675	0.0647121	0.17024	0.901494	0.0826838	0.0809684	1.06098	1.06413
Piperonyl butoxide	10 uM	Piperonyl butoxide_10 uM	1.19582	0.0717548	0.18188	1.04736	0.216802	0.154376	1.06098	1.06413
Piperonyl butoxide	100 uM	Piperonyl butoxide_100 uM	1.22638	0.269666	0.337714	1.04126	0.176415	0.133955	1.06098	1.06413
Permethrin	0.01 uM	Permethrin_0.01 uM	0.820169	0.0287524	0.111057	1.50427	0.0962869	0.088996	0.971624	1.06238
Permethrin	0.1 uM	Permethrin_0.1 uM	0.872875	0.084559	0.1998	1.03198	0.53608	0.287961	0.971624	1.06238
Permethrin	1 uM	Permethrin_1 uM	1.11416	0.538842	0.450077	1.04773	0.421922	0.245668	0.971624	1.06238
Permethrin	10 uM	Permethrin_10 uM	1.18626	0.0363775	0.128283	1.11097	0.0380181	0.0496712	0.971624	1.06238
Permethrin	100 uM	Permethrin_100 uM	0.864663	0.114218	0.232526	0.616957	0.0138928	0.0255031	0.971624	1.06238
Pentachloronitrobenzene	0.01 uM	Pentachloronitrobenzene_0.01 uM	0.743299	0.000406472	0.00829699	1.00132	0.973818	0.420024	0.925429	1.06193
Pentachloronitrobenzene	0.1 uM	Pentachloronitrobenzene_0.1 uM	0.765361	0.00353628	0.0297865	1.06248	0.367297	0.223307	0.925429	1.06193
Pentachloronitrobenzene	1 uM	Pentachloronitrobenzene_1 uM	0.999511	0.567297	0.460029	0.926591	0.173321	0.132151	0.925429	1.06193
Pentachloronitrobenzene	10 uM	Pentachloronitrobenzene_10 uM	0.856277	0.0903161	0.205221	0.980871	0.455971	0.259014	0.925429	1.06193
Pentachloronitrobenzene	100 uM	Pentachloronitrobenzene_100 uM	1.2627	0.176765	0.281051	1.3384	0.00267864	0.00870706	0.925429	1.06193
4-(Butan-2-yl)phenol	0.1 uM	4-(Butan-2-yl)phenol_0.1 uM	0.976825	0.237379	0.317901	1.02739	0.504212	0.275967	1.04715	1.06183
4-(Butan-2-yl)phenol	1 uM	4-(Butan-2-yl)phenol_1 uM	0.934105	0.197571	0.295131	1.03995	0.620809	0.316515	1.04715	1.06183
4-(Butan-2-yl)phenol	10 uM	4-(Butan-2-yl)phenol_10 uM	1.17864	0.205077	0.300183	0.967411	0.523272	0.283397	1.04715	1.06183
4-(Butan-2-yl)phenol	100 uM	4-(Butan-2-yl)phenol_100 uM	1.09902	0.853931	0.549302	1.21259	0.260292	0.176411	1.04715	1.06183
Chlordane	0.1 uM	Chlordane_0.1 uM	0.951322	0.326779	0.367401	0.974186	0.128896	0.10764	1.17741	1.06177
Chlordane	1 uM	Chlordane_1 uM	1.01535	0.682753	0.500712	1.05537	0.880516	0.395987	1.17741	1.06177
Chlordane	10 uM	Chlordane_10 uM	1.33946	0.430745	0.409856	1.07927	0.603562	0.310773	1.17741	1.06177
Chlordane	100 uM	Chlordane_100 uM	1.40353	0.0767953	0.190865	1.13824	0.0412464	0.0519453	1.17741	1.06177
Endosulfan	0.01 uM	Endosulfan_0.01 uM	0.727464	0.0319837	0.118623	1.05125	0.595518	0.308199	0.890847	1.06175
Endosulfan	0.1 uM	Endosulfan_0.1 uM	1.04526	0.622036	0.481725	1.05281	0.599552	0.309895	0.890847	1.06175
Endosulfan	1 uM	Endosulfan_1 uM	0.979539	0.416519	0.403184	1.01708	0.0602494	0.0655268	0.890847	1.06175
Endosulfan	10 uM	Endosulfan_10 uM	0.946085	0.315919	0.363106	1.12928	0.0456069	0.0555707	0.890847	1.06175
Endosulfan	100 uM	Endosulfan_100 uM	0.755893	0.0246244	0.100235	1.05836	0.414764	0.243037	0.890847	1.06175
PFBS-K	0.1 uM	PFBS-K_0.1 uM	1.14831	0.718389	0.513434	1.06226	0.888669	0.397535	1.28579	1.06116
PFBS-K	1 uM	PFBS-K_1 uM	1.03584	0.841856	0.546183	0.980513	0.210375	0.150967	1.28579	1.06116
PFBS-K	10 uM	PFBS-K_10 uM	1.22541	0.125361	0.242945	1.10508	0.50171	0.275417	1.28579	1.06116
PFBS-K	100 um	PFBS-K_100 um	1.73361	0.0387551	0.132491	1.09678	0.370178	0.22445	1.28579	1.06116
CP-457920	0.1 uM	CP-457920_0.1 uM	1.08426	0.740134	0.518869	1.04791	0.95995	0.416361	0.716168	1.06098
CP-457920	1 uM	CP-457920_1 uM	0.960291	0.435653	0.411554	1.12175	0.450015	0.256619	0.716168	1.06098
CP-457920	10 uM	CP-457920_10 uM	0.631476	0.000941304	0.0137819	1.22437	0.146471	0.117893	0.716168	1.06098
CP-457920	100 um	CP-457920_100 um	0.188649	6.41305e-05	0.00327177	0.849897	0.227649	0.159371	0.716168	1.06098
4-Cyclohexylcyclohexanol	0.1 uM	4-Cyclohexylcyclohexanol_0.1 uM	1.2524	0.631612	0.483578	1.08478	0.438714	0.252326	1.08381	1.06095
4-Cyclohexylcyclohexanol	1 uM	4-Cyclohexylcyclohexanol_1 uM	0.889258	0.164416	0.274335	1.05269	0.886967	0.397285	1.08381	1.06095
4-Cyclohexylcyclohexanol	10 uM	4-Cyclohexylcyclohexanol_10 uM	1.15568	0.694774	0.50569	0.999338	0.491778	0.271658	1.08381	1.06095
4-Cyclohexylcyclohexanol	100 uM	4-Cyclohexylcyclohexanol_100 uM	1.03792	0.595219	0.471767	1.107	0.172484	0.131661	1.08381	1.06095
Pirinixic acid	0.1 uM	Pirinixic acid_0.1 uM	1.27915	0.515592	0.440009	0.799055	0.0102868	0.0210209	1.17519	1.06085
Pirinixic acid	1 uM	Pirinixic acid_1 uM	1.08679	0.785614	0.531949	0.870585	0.2098	0.15071	1.17519	1.06085
Pirinixic acid	10 uM	Pirinixic acid_10 uM	1.16388	0.471656	0.424927	0.861059	0.0257113	0.0382571	1.17519	1.06085
Pirinixic acid	100 uM	Pirinixic acid_100 uM	1.17093	0.630855	0.483578	1.71268	0.0281047	0.0403938	1.17519	1.06085
N-Ethylaniline	0.1 uM	N-Ethylaniline_0.1 uM	0.79871	0.105917	0.223037	1.01468	0.487683	0.270418	0.99831	1.05969
N-Ethylaniline	1 uM	N-Ethylaniline_1 uM	1.03413	0.539232	0.450129	0.969809	0.411713	0.241599	0.99831	1.05969
N-Ethylaniline	10 uM	N-Ethylaniline_10 uM	0.959519	0.331549	0.369193	1.07995	0.417551	0.244317	0.99831	1.05969
N-Ethylaniline	100 uM	N-Ethylaniline_100 uM	1.20089	0.35487	0.378962	1.17433	0.319008	0.203408	0.99831	1.05969
Dipropyl pyridine-2,5-dicarboxylate	0.01 uM	Dipropyl pyridine-2,5-dicarboxylate_0.01 uM	0.766603	0.0280228	0.109296	1.24757	0.0146951	0.0262656	1.1182	1.05829
Dipropyl pyridine-2,5-dicarboxylate	0.1 uM	Dipropyl pyridine-2,5-dicarboxylate_0.1 uM	1.19894	0.572926	0.462554	0.979003	0.976604	0.420726	1.1182	1.05829
Dipropyl pyridine-2,5-dicarboxylate	1 uM	Dipropyl pyridine-2,5-dicarboxylate_1 uM	1.08225	0.647013	0.48796	0.980412	0.930342	0.408355	1.1182	1.05829
Dipropyl pyridine-2,5-dicarboxylate	10 uM	Dipropyl pyridine-2,5-dicarboxylate_10 uM	1.34068	0.0866908	0.201482	0.888281	0.435507	0.251037	1.1182	1.05829
Dipropyl pyridine-2,5-dicarboxylate	100 uM	Dipropyl pyridine-2,5-dicarboxylate_100 uM	1.20251	0.278707	0.341794	1.19621	0.0300222	0.0423679	1.1182	1.05829
Methomyl	0.01 uM	Methomyl_0.01 uM	0.846524	0.228553	0.313864	0.945169	0.274563	0.18302	1.02962	1.05801
Methomyl	0.1 uM	Methomyl_0.1 uM	1.08374	0.866858	0.552803	0.951493	0.746773	0.355665	1.02962	1.05801
Methomyl	1 uM	Methomyl_1 uM	1.03499	0.977439	0.582314	1.10299	0.00707938	0.0166899	1.02962	1.05801
Methomyl	10 uM	Methomyl_10 uM	0.996404	0.561967	0.459108	1.03636	0.325125	0.206075	1.02962	1.05801
Methomyl	100 uM	Methomyl_100 uM	1.18644	0.307265	0.357318	1.25404	0.0237966	0.0361791	1.02962	1.05801
Triflumizole	0.01 uM	Triflumizole_0.01 uM	1.28703	0.389203	0.390807	0.984233	0.95174	0.414042	1.61877	1.05792
Triflumizole	0.1 uM	Triflumizole_0.1 uM	1.64842	0.165055	0.274489	0.936637	0.747286	0.355762	1.61877	1.05792
Triflumizole	1 uM	Triflumizole_1 uM	1.53485	0.239202	0.319326	0.991963	0.916327	0.405116	1.61877	1.05792
Triflumizole	10 uM	Triflumizole_10 uM	1.90523	0.0867576	0.201482	0.929202	0.708547	0.34542	1.61877	1.05792
Triflumizole	100 uM	Triflumizole_100 uM	1.7183	0.0140234	0.0726225	1.44756	0.0563139	0.0629164	1.61877	1.05792
Flumioxazin	0.01 uM	Flumioxazin_0.01 uM	0.966161	0.205858	0.300614	1.12587	0.547903	0.292203	0.990144	1.05755
Flumioxazin	0.1 uM	Flumioxazin_0.1 uM	0.916156	0.0428186	0.140452	1.14379	0.17193	0.131408	0.990144	1.05755
Flumioxazin	1 uM	Flumioxazin_1 uM	1.25115	0.0297194	0.113074	0.954053	0.730224	0.351169	0.990144	1.05755
Flumioxazin	10 uM	Flumioxazin_10 uM	1.10019	0.251685	0.326915	1.11486	0.117555	0.101101	0.990144	1.05755
Flumioxazin	100 uM	Flumioxazin_100 uM	0.717067	0.00576579	0.0406143	0.949161	0.226508	0.15894	0.990144	1.05755
Methyldopa sesquihydrate	0.1 uM	Methyldopa sesquihydrate_0.1 uM	1.3327	0.0266155	0.105574	0.954796	0.0108752	0.0217408	1.04619	1.05677
Methyldopa sesquihydrate	1 uM	Methyldopa sesquihydrate_1 uM	0.913612	0.38314	0.388744	0.989276	0.114298	0.0993041	1.04619	1.05677
Methyldopa sesquihydrate	10 uM	Methyldopa sesquihydrate_10 uM	0.890844	0.0397147	0.134935	0.993189	0.114317	0.0993041	1.04619	1.05677
Methyldopa sesquihydrate	100 uM	Methyldopa sesquihydrate_100 uM	1.04761	0.712278	0.511391	1.2898	0.259265	0.175911	1.04619	1.05677
2,4,6-Trimethylphenol	0.1 uM	2,4,6-Trimethylphenol_0.1 uM	0.77987	0.00956547	0.0560788	1.00402	0.00039852	0.00215211	1.08246	1.05646
2,4,6-Trimethylphenol	1 uM	2,4,6-Trimethylphenol_1 uM	1.00226	0.629476	0.483204	0.968027	0.104885	0.0941921	1.08246	1.05646
2,4,6-Trimethylphenol	10 uM	2,4,6-Trimethylphenol_10 uM	1.01692	0.668609	0.495429	0.970826	0.000115211	0.00079089	1.08246	1.05646
2,4,6-Trimethylphenol	100 uM	2,4,6-Trimethylphenol_100 uM	1.53081	0.15947	0.270625	1.28298	0.0387744	0.0501097	1.08246	1.05646
Tridemorph	0.1 uM	Tridemorph_0.1 uM	1.0907	0.717855	0.513349	1.08918	0.422767	0.246019	1.10201	1.0564
Tridemorph	1 uM	Tridemorph_1 uM	1.23446	0.426588	0.407226	0.987118	0.420935	0.245282	1.10201	1.0564
Tridemorph	10 uM	Tridemorph_10 uM	1.03616	0.78746	0.532322	1.01998	0.59543	0.308199	1.10201	1.0564
Tridemorph	100 um	Tridemorph_100 um	1.04672	0.960966	0.578809	1.12933	0.0334003	0.0459816	1.10201	1.0564
Procymidone	0.1 uM	Procymidone_0.1 uM	1.01397	0.692039	0.504633	0.813448	0.0386453	0.0500115	0.936673	1.05586
Procymidone	1 uM	Procymidone_1 uM	0.88386	0.105593	0.222898	1.07355	0.576191	0.302474	0.936673	1.05586
Procymidone	10 uM	Procymidone_10 uM	0.893801	0.278586	0.341794	1.0687	0.569967	0.30074	0.936673	1.05586
Procymidone	100 uM	Procymidone_100 uM	0.955059	0.509225	0.437852	1.26775	0.0109577	0.021841	0.936673	1.05586
Etofenprox	0.1 uM	Etofenprox_0.1 uM	0.975986	0.370986	0.383958	1.00633	0.588023	0.306198	1.15979	1.05383
Etofenprox	1 uM	Etofenprox_1 uM	1.0323	0.906473	0.563818	1.12155	0.717887	0.347519	1.15979	1.05383
Etofenprox	10 uM	Etofenprox_10 uM	1.19318	0.387222	0.38943	0.949578	0.035771	0.0479733	1.15979	1.05383
Etofenprox	100 uM	Etofenprox_100 uM	1.43768	0.0601714	0.164324	1.13786	0.449799	0.256588	1.15979	1.05383
4-Amino-1,2,4-triazole	0.1 uM	4-Amino-1,2,4-triazole_0.1 uM	1.22475	0.309489	0.358375	0.956395	0.158086	0.124326	1.21382	1.05332
4-Amino-1,2,4-triazole	1 uM	4-Amino-1,2,4-triazole_1 uM	0.927776	0.385255	0.389026	0.960541	0.0895333	0.0851733	1.21382	1.05332
4-Amino-1,2,4-triazole	10 uM	4-Amino-1,2,4-triazole_10 uM	1.27444	0.023099	0.0962314	1.08726	0.649556	0.326405	1.21382	1.05332
4-Amino-1,2,4-triazole	100 um	4-Amino-1,2,4-triazole_100 um	1.42834	0.0184665	0.0859254	1.20909	0.385042	0.23049	1.21382	1.05332
EPN	0.1 uM	EPN_0.1 uM	1.05134	0.770699	0.526822	0.991995	0.00978245	0.0204231	0.984115	1.05306
EPN	1 uM	EPN_1 uM	1.07371	0.989376	0.586303	0.929957	0.115727	0.100068	0.984115	1.05306
EPN	10 uM	EPN_10 uM	0.965139	0.0614756	0.166101	1.05816	0.826282	0.380469	0.984115	1.05306
EPN	100 uM	EPN_100 uM	0.846263	0.151785	0.264143	1.23213	0.0903464	0.0856957	0.984115	1.05306
Chlorpromazine hydrochloride	0.1 uM	Chlorpromazine hydrochloride_0.1 uM	1.22446	0.123033	0.240993	1.16725	0.262112	0.177348	0.938476	1.05295
Chlorpromazine hydrochloride	1 uM	Chlorpromazine hydrochloride_1 uM	1.14921	0.086507	0.201482	1.22532	0.0169317	0.029058	0.938476	1.05295
Chlorpromazine hydrochloride	10 uM	Chlorpromazine hydrochloride_10 uM	1.19887	0.358175	0.380104	1.24403	0.0539505	0.0611045	0.938476	1.05295
Chlorpromazine hydrochloride	100 uM	Chlorpromazine hydrochloride_100 uM	0.181364	0.000300545	0.00676712	0.575196	0.0371376	0.0488359	0.938476	1.05295
Monomethyl phthalate	0.01 uM	Monomethyl phthalate_0.01 uM	1.0514	0.989789	0.586423	0.970481	0.552555	0.294235	1.13929	1.05274
Monomethyl phthalate	0.1 uM	Monomethyl phthalate_0.1 uM	1.05094	0.934184	0.571683	0.982264	0.997266	0.425708	1.13929	1.05274
Monomethyl phthalate	1 uM	Monomethyl phthalate_1 uM	1.0886	0.277561	0.341794	0.926053	0.579597	0.303606	1.13929	1.05274
Monomethyl phthalate	10 uM	Monomethyl phthalate_10 uM	1.10645	0.139068	0.255297	1.04021	0.0455692	0.0555581	1.13929	1.05274
Monomethyl phthalate	100 uM	Monomethyl phthalate_100 uM	1.39907	0.241631	0.3207	1.34467	0.0497562	0.0585284	1.13929	1.05274
Chloridazon	0.01 uM	Chloridazon_0.01 uM	0.940345	0.427257	0.40723	0.927885	0.0865202	0.0834963	0.898475	1.05181
Chloridazon	0.1 uM	Chloridazon_0.1 uM	0.891516	0.0800257	0.195279	0.982283	0.981192	0.422049	0.898475	1.05181
Chloridazon	1 uM	Chloridazon_1 uM	0.897521	0.135224	0.253257	0.916123	0.219428	0.15549	0.898475	1.05181
Chloridazon	10 uM	Chloridazon_10 uM	0.720436	0.00254851	0.0248031	1.09766	0.187354	0.139233	0.898475	1.05181
Chloridazon	100 uM	Chloridazon_100 uM	1.04256	0.707268	0.509848	1.33509	0.00978035	0.0204231	0.898475	1.05181
Di-tert-butyl peroxide	0.1 uM	Di-tert-butyl peroxide_0.1 uM	1.05986	0.965029	0.579383	1.07343	0.876126	0.39489	1.13457	1.05117
Di-tert-butyl peroxide	1 uM	Di-tert-butyl peroxide_1 uM	1.14147	0.391064	0.39099	0.922041	0.158524	0.124519	1.13457	1.05117
Di-tert-butyl peroxide	10 uM	Di-tert-butyl peroxide_10 uM	0.944368	0.119701	0.237572	1.09215	0.571123	0.301114	1.13457	1.05117
Di-tert-butyl peroxide	100 um	Di-tert-butyl peroxide_100 um	1.39258	0.117476	0.235381	1.11708	0.334621	0.210186	1.13457	1.05117
Farglitazar	0.1 uM	Farglitazar_0.1 uM	1.35992	0.379542	0.387453	0.762456	0.000439586	0.00231824	1.25568	1.05082
Farglitazar	1 uM	Farglitazar_1 uM	1.48079	0.00872107	0.0526258	0.899301	0.152715	0.121042	1.25568	1.05082
Farglitazar	10 uM	Farglitazar_10 uM	0.990639	0.368249	0.383172	0.957357	0.43317	0.250417	1.25568	1.05082
Farglitazar	100 uM	Farglitazar_100 uM	1.19137	0.625806	0.482506	1.58416	0.00398152	0.0115681	1.25568	1.05082
Aspirin	0.1 uM	Aspirin_0.1 uM	1.20141	0.606546	0.475923	0.977961	0.431531	0.249967	1.04972	1.05081
Aspirin	1 uM	Aspirin_1 uM	1.03856	0.689894	0.504096	0.931777	0.00420607	0.0119968	1.04972	1.05081
Aspirin	10 uM	Aspirin_10 uM	1.14683	0.718881	0.513434	1.05252	0.938278	0.410833	1.04972	1.05081
Aspirin	100 uM	Aspirin_100 uM	0.812101	0.00278955	0.0262656	1.241	0.0405313	0.0515647	1.04972	1.05081
Dimethyl glutarate	0.1 uM	Dimethyl glutarate_0.1 uM	0.941278	0.447472	0.416819	0.96557	0.272509	0.181983	1.06222	1.05019
Dimethyl glutarate	1 uM	Dimethyl glutarate_1 uM	0.894745	0.0063166	0.0425644	1.05006	0.760322	0.359833	1.06222	1.05019
Dimethyl glutarate	10 uM	Dimethyl glutarate_10 uM	1.35913	0.169005	0.277196	1.05331	0.941155	0.411293	1.06222	1.05019
Dimethyl glutarate	100 um	Dimethyl glutarate_100 um	1.05372	0.993104	0.586896	1.13181	0.283974	0.187252	1.06222	1.05019
Monuron	0.1 uM	Monuron_0.1 uM	0.887585	0.294192	0.350904	1.07054	0.995427	0.425282	0.979563	1.04976
Monuron	1 uM	Monuron_1 uM	0.90147	0.178835	0.282561	1.08137	0.735469	0.35252	0.979563	1.04976
Monuron	10 uM	Monuron_10 uM	1.0934	0.841549	0.546183	1.07561	0.833559	0.382082	0.979563	1.04976
Monuron	100 uM	Monuron_100 uM	1.0358	0.6372	0.484394	0.971521	0.836154	0.382838	0.979563	1.04976
2,4-Dimethylphenol	0.1 uM	2,4-Dimethylphenol_0.1 uM	0.977389	0.186634	0.287875	1.01743	0.822864	0.379672	1.05762	1.04954
2,4-Dimethylphenol	1 uM	2,4-Dimethylphenol_1 uM	0.843511	0.120756	0.238989	1.02333	0.530587	0.286225	1.05762	1.04954
2,4-Dimethylphenol	10 uM	2,4-Dimethylphenol_10 uM	1.07927	0.893766	0.561031	0.946574	0.367211	0.223307	1.05762	1.04954
2,4-Dimethylphenol	100 uM	2,4-Dimethylphenol_100 uM	1.33031	0.110228	0.227324	1.21084	0.0791486	0.0788017	1.05762	1.04954
PharmaGSID_48521	0.1 uM	PharmaGSID_48521_0.1 uM	1.18847	0.674115	0.497925	1.08195	0.506973	0.276873	1.23896	1.04951
PharmaGSID_48521	1 uM	PharmaGSID_48521_1 uM	1.11924	0.674961	0.498141	1.00182	0.489152	0.270872	1.23896	1.04951
PharmaGSID_48521	10 uM	PharmaGSID_48521_10 uM	1.09685	0.802106	0.537103	1.05064	0.950479	0.41376	1.23896	1.04951
PharmaGSID_48521	100 uM	PharmaGSID_48521_100 uM	1.5513	0.158451	0.269528	1.06362	0.162834	0.126975	1.23896	1.04951
Methoxyfenozide	0.01 uM	Methoxyfenozide_0.01 uM	0.985504	0.610673	0.477461	1.36803	0.100041	0.0913848	0.89495	1.04939
Methoxyfenozide	0.1 uM	Methoxyfenozide_0.1 uM	1.11111	0.478985	0.42863	1.10454	0.0600604	0.0653915	0.89495	1.04939
Methoxyfenozide	1 uM	Methoxyfenozide_1 uM	1.05733	0.861827	0.551925	1.05269	0.0872274	0.0839164	0.89495	1.04939
Methoxyfenozide	10 uM	Methoxyfenozide_10 uM	1.03986	0.933333	0.571683	1.03641	0.019203	0.0315979	0.89495	1.04939
Methoxyfenozide	100 uM	Methoxyfenozide_100 uM	0.28094	3.14175e-05	0.00250392	0.68526	0.0237157	0.0361647	0.89495	1.04939
2,4-Bis(2-methylbutan-2-yl)phenol	0.1 uM	2,4-Bis(2-methylbutan-2-yl)phenol_0.1 uM	1.09226	0.725363	0.514837	1.04613	0.999476	0.425893	1.11207	1.04936
2,4-Bis(2-methylbutan-2-yl)phenol	1 uM	2,4-Bis(2-methylbutan-2-yl)phenol_1 uM	1.20758	0.394315	0.391859	1.07079	0.925711	0.407643	1.11207	1.04936
2,4-Bis(2-methylbutan-2-yl)phenol	10 uM	2,4-Bis(2-methylbutan-2-yl)phenol_10 uM	0.89289	0.0133274	0.0701573	0.954914	0.0119349	0.023032	1.11207	1.04936
2,4-Bis(2-methylbutan-2-yl)phenol	100 uM	2,4-Bis(2-methylbutan-2-yl)phenol_100 uM	1.25557	0.195194	0.294387	1.1256	0.388701	0.232269	1.11207	1.04936
CP-085958	0.1 uM	CP-085958_0.1 uM	0.971712	0.194794	0.293975	1.03505	0.569923	0.30074	1.17667	1.04894
CP-085958	1 uM	CP-085958_1 uM	1.19872	0.166025	0.274937	1.04902	0.700978	0.342721	1.17667	1.04894
CP-085958	10 uM	CP-085958_10 uM	1.06846	0.887615	0.558801	1.17127	0.0167004	0.0287341	1.17667	1.04894
CP-085958	100 uM	CP-085958_100 uM	1.46778	0.172773	0.278637	0.940434	0.459181	0.260114	1.17667	1.04894
N,N-Diethylethanolamine	0.1 uM	N,N-Diethylethanolamine_0.1 uM	1.0144	0.800299	0.536308	1.01147	0.110894	0.0976397	1.12105	1.04849
N,N-Diethylethanolamine	1 uM	N,N-Diethylethanolamine_1 uM	1.07074	0.773431	0.527146	1.06629	0.922797	0.406941	1.12105	1.04849
N,N-Diethylethanolamine	10 uM	N,N-Diethylethanolamine_10 uM	0.955615	0.616459	0.479797	1.09248	0.436932	0.251483	1.12105	1.04849
N,N-Diethylethanolamine	100 uM	N,N-Diethylethanolamine_100 uM	1.44345	0.0906438	0.205416	1.02373	0.851672	0.388363	1.12105	1.04849
Theobromine	0.1 uM	Theobromine_0.1 uM	1.30205	0.141304	0.256515	0.969612	0.0336422	0.0462202	1.10155	1.04832
Theobromine	1 uM	Theobromine_1 uM	1.08142	0.904668	0.5632	0.855999	0.0945435	0.0880274	1.10155	1.04832
Theobromine	10 uM	Theobromine_10 uM	1.05964	0.879716	0.556459	1.1454	0.187934	0.13946	1.10155	1.04832
Theobromine	100 uM	Theobromine_100 uM	0.963097	0.23691	0.317616	1.22228	0.284406	0.187301	1.10155	1.04832
Octadecanoic acid	0.1 uM	Octadecanoic acid_0.1 uM	1.04095	0.903729	0.5632	0.912661	0.337219	0.211392	1.04879	1.04743
Octadecanoic acid	1 uM	Octadecanoic acid_1 uM	0.891455	0.108717	0.226231	0.95795	0.219269	0.155477	1.04879	1.04743
Octadecanoic acid	10 uM	Octadecanoic acid_10 uM	1.02785	0.821468	0.54154	0.922666	0.00953226	0.0200871	1.04879	1.04743
Octadecanoic acid	100 uM	Octadecanoic acid_100 uM	1.23491	0.36677	0.382424	1.39646	0.019955	0.0324585	1.04879	1.04743
Clotrimazole	0.1 uM	Clotrimazole_0.1 uM	1.0562	0.957474	0.577931	0.82613	0.0341085	0.0466438	1.08348	1.04616
Clotrimazole	1 uM	Clotrimazole_1 uM	1.00672	0.728925	0.516186	1.07446	0.995333	0.425282	1.08348	1.04616
Clotrimazole	10 uM	Clotrimazole_10 uM	0.927738	0.422255	0.406005	1.13685	0.747905	0.355869	1.08348	1.04616
Clotrimazole	100 uM	Clotrimazole_100 uM	1.34325	0.414925	0.402497	1.14722	0.342274	0.213357	1.08348	1.04616
Tefluthrin	0.01 uM	Tefluthrin_0.01 uM	1.27122	0.629221	0.483204	0.952894	0.827119	0.380497	1.17222	1.04555
Tefluthrin	0.1 uM	Tefluthrin_0.1 uM	1.34993	0.141811	0.256515	0.885445	0.212494	0.152165	1.17222	1.04555
Tefluthrin	1 uM	Tefluthrin_1 uM	1.01549	0.692846	0.505087	1.03487	0.360679	0.220542	1.17222	1.04555
Tefluthrin	10 uM	Tefluthrin_10 uM	1.25555	0.118388	0.236252	0.886117	0.556442	0.295606	1.17222	1.04555
Tefluthrin	100 uM	Tefluthrin_100 uM	0.968918	0.0832893	0.199347	1.46841	0.0208582	0.0334908	1.17222	1.04555
Formamide	0.1 uM	Formamide_0.1 uM	1.20459	0.347767	0.376236	0.915047	0.0831839	0.0812225	1.16143	1.04531
Formamide	1 uM	Formamide_1 uM	1.19605	0.284515	0.34509	0.912375	0.0242339	0.036542	1.16143	1.04531
Formamide	10 uM	Formamide_10 uM	1.15649	0.483061	0.429641	0.940341	0.187164	0.139233	1.16143	1.04531
Formamide	100 um	Formamide_100 um	1.08861	0.774093	0.527468	1.41347	0.0974927	0.0897827	1.16143	1.04531
Thiazopyr	0.01 uM	Thiazopyr_0.01 uM	0.815003	0.145684	0.260425	0.994168	0.866461	0.392111	0.870575	1.04518
Thiazopyr	0.1 uM	Thiazopyr_0.1 uM	0.899074	0.326254	0.367401	1.0954	0.466301	0.262964	0.870575	1.04518
Thiazopyr	1 uM	Thiazopyr_1 uM	0.946913	0.244514	0.322508	0.936072	0.538839	0.28883	0.870575	1.04518
Thiazopyr	10 uM	Thiazopyr_10 uM	0.871806	0.0102001	0.0586704	1.053	0.148678	0.118819	0.870575	1.04518
Thiazopyr	100 uM	Thiazopyr_100 uM	0.820079	0.0502286	0.151198	1.14725	0.216192	0.15405	0.870575	1.04518
Mepanipyrim	0.1 uM	Mepanipyrim_0.1 uM	1.04208	0.849776	0.548232	1.04154	0.45143	0.257228	0.983218	1.04434
Mepanipyrim	1 uM	Mepanipyrim_1 uM	1.06446	0.948393	0.575555	1.01903	0.684288	0.337698	0.983218	1.04434
Mepanipyrim	10 uM	Mepanipyrim_10 uM	1.12472	0.335708	0.37092	1.22572	0.047844	0.0571616	0.983218	1.04434
Mepanipyrim	100 uM	Mepanipyrim_100 uM	0.70161	0.00659337	0.0436924	0.891066	0.149136	0.119044	0.983218	1.04434
Undecane	0.1 uM	Undecane_0.1 uM	1.08323	0.861304	0.551925	0.94979	0.137106	0.112776	1.20113	1.044
Undecane	1 uM	Undecane_1 uM	1.08528	0.833985	0.54401	0.9693	0.0520199	0.0598213	1.20113	1.044
Undecane	10 uM	Undecane_10 uM	1.20257	0.210602	0.303735	1.01063	0.506702	0.276873	1.20113	1.044
Undecane	100 um	Undecane_100 um	1.43343	0.220253	0.311157	1.24629	0.0388329	0.0501127	1.20113	1.044
2-tert-Butyl-4-methoxyphenol	0.1 uM	2-tert-Butyl-4-methoxyphenol_0.1 uM	0.991359	0.557884	0.457913	0.947492	0.288367	0.188797	1.05527	1.04315
2-tert-Butyl-4-methoxyphenol	1 uM	2-tert-Butyl-4-methoxyphenol_1 uM	1.03034	0.549443	0.453781	0.970661	0.142089	0.115467	1.05527	1.04315
2-tert-Butyl-4-methoxyphenol	10 uM	2-tert-Butyl-4-methoxyphenol_10 uM	0.98752	0.409592	0.399758	1.22459	0.533502	0.287055	1.05527	1.04315
2-tert-Butyl-4-methoxyphenol	100 uM	2-tert-Butyl-4-methoxyphenol_100 uM	1.21185	0.438518	0.413314	1.02985	0.982955	0.422359	1.05527	1.04315
4-Chloroaniline	0.1 uM	4-Chloroaniline_0.1 uM	1.14555	0.83593	0.544654	0.985909	0.39707	0.235683	0.87654	1.04304
4-Chloroaniline	1 uM	4-Chloroaniline_1 uM	1.07894	0.921672	0.567235	0.953714	0.050887	0.0590845	0.87654	1.04304
4-Chloroaniline	10 uM	4-Chloroaniline_10 uM	0.914485	0.267877	0.336831	1.06128	0.827595	0.380547	0.87654	1.04304
4-Chloroaniline	100 uM	4-Chloroaniline_100 uM	0.367186	0.00147001	0.0176431	1.17126	0.162446	0.126819	0.87654	1.04304
Bis(2-chloroethyl) ether	0.1 uM	Bis(2-chloroethyl) ether_0.1 uM	1.05377	0.650654	0.489314	1.04944	0.882687	0.396538	1.14798	1.04281
Bis(2-chloroethyl) ether	1 uM	Bis(2-chloroethyl) ether_1 uM	0.92148	0.0622171	0.166695	0.922363	0.0507421	0.0590297	1.14798	1.04281
Bis(2-chloroethyl) ether	10 uM	Bis(2-chloroethyl) ether_10 uM	1.23942	0.404743	0.398029	0.949772	0.448366	0.256059	1.14798	1.04281
Bis(2-chloroethyl) ether	100 uM	Bis(2-chloroethyl) ether_100 uM	1.37724	0.164337	0.274335	1.24968	0.18973	0.140484	1.14798	1.04281
Ethylparaben	0.1 uM	Ethylparaben_0.1 uM	0.886127	0.0293124	0.112287	1.04438	0.776604	0.365574	0.882129	1.04258
Ethylparaben	1 uM	Ethylparaben_1 uM	0.966464	0.414537	0.402399	1.12277	0.445345	0.254909	0.882129	1.04258
Ethylparaben	10 uM	Ethylparaben_10 uM	0.941454	0.189543	0.289806	0.999841	0.297626	0.193115	0.882129	1.04258
Ethylparaben	100 uM	Ethylparaben_100 uM	0.734468	0.00635645	0.0427299	1.00333	0.871779	0.393864	0.882129	1.04258
2,4-DB	0.01 uM	2,4-DB_0.01 uM	0.683647	0.00129832	0.0161366	1.0209	0.843665	0.385726	0.843481	1.04209
2,4-DB	0.1 uM	2,4-DB_0.1 uM	0.903392	0.0612945	0.165935	0.894992	0.468898	0.264061	0.843481	1.04209
2,4-DB	1 uM	2,4-DB_1 uM	1.00457	0.434575	0.41127	0.898413	0.406207	0.239757	0.843481	1.04209
2,4-DB	10 uM	2,4-DB_10 uM	0.867422	0.00601985	0.0412242	0.95662	0.960316	0.416431	0.843481	1.04209
2,4-DB	100 uM	2,4-DB_100 uM	0.75837	0.0447452	0.142808	1.43951	0.0276442	0.0400732	0.843481	1.04209
Sulfentrazone	0.01 uM	Sulfentrazone_0.01 uM	0.945605	0.141742	0.256515	1.01184	0.8895	0.397762	0.937262	1.04146
Sulfentrazone	0.1 uM	Sulfentrazone_0.1 uM	0.916658	0.0578672	0.161662	1.05271	0.303358	0.195778	0.937262	1.04146
Sulfentrazone	1 uM	Sulfentrazone_1 uM	1.07978	0.297799	0.353026	0.889482	0.241929	0.167098	0.937262	1.04146
Sulfentrazone	10 uM	Sulfentrazone_10 uM	1.08737	0.563996	0.459313	1.04359	0.277683	0.184372	0.937262	1.04146
Sulfentrazone	100 uM	Sulfentrazone_100 uM	0.656893	0.000412536	0.00835975	1.20967	0.0202526	0.0327945	0.937262	1.04146
Tridecafluorohexylethyl methacrylate	0.1 uM	Tridecafluorohexylethyl methacrylate_0.1 uM	1.03104	0.821868	0.541676	1.03648	0.366451	0.223187	1.09219	1.04123
Tridecafluorohexylethyl methacrylate	1 uM	Tridecafluorohexylethyl methacrylate_1 uM	1.12463	0.540822	0.450129	0.839643	0.0528097	0.0603012	1.09219	1.04123
Tridecafluorohexylethyl methacrylate	10 uM	Tridecafluorohexylethyl methacrylate_10 uM	1.05597	0.711971	0.511387	1.03922	0.856499	0.389511	1.09219	1.04123
Tridecafluorohexylethyl methacrylate	100 uM	Tridecafluorohexylethyl methacrylate_100 uM	1.15713	0.594322	0.471739	1.24957	0.000704122	0.00334722	1.09219	1.04123
2-Methyl-2,4-pentanediol	0.1 uM	2-Methyl-2,4-pentanediol_0.1 uM	1.13199	0.480652	0.429017	1.01078	0.482518	0.269112	1.17672	1.04087
2-Methyl-2,4-pentanediol	1 uM	2-Methyl-2,4-pentanediol_1 uM	0.976107	0.0554157	0.158979	0.926854	0.235624	0.163973	1.17672	1.04087
2-Methyl-2,4-pentanediol	10 uM	2-Methyl-2,4-pentanediol_10 uM	1.03973	0.49036	0.432035	0.980714	0.500066	0.275186	1.17672	1.04087
2-Methyl-2,4-pentanediol	100 uM	2-Methyl-2,4-pentanediol_100 uM	1.55906	0.0191369	0.0873015	1.24513	0.127517	0.106973	1.17672	1.04087
Azobenzene	0.1 uM	Azobenzene_0.1 uM	1.34694	0.300633	0.353984	0.917135	0.0652639	0.0688722	1.21998	1.04074
Azobenzene	1 uM	Azobenzene_1 uM	1.05361	0.863407	0.552118	0.959575	0.15514	0.122485	1.21998	1.04074
Azobenzene	10 uM	Azobenzene_10 uM	1.3823	0.36114	0.380104	0.998423	0.430424	0.249685	1.21998	1.04074
Azobenzene	100 uM	Azobenzene_100 uM	1.09707	0.982063	0.583577	1.28784	0.000492383	0.00256875	1.21998	1.04074
Triamcinolone	0.1 uM	Triamcinolone_0.1 uM	1.07397	0.890269	0.559967	0.960874	0.556218	0.295606	0.986246	1.04058
Triamcinolone	1 uM	Triamcinolone_1 uM	1.1156	0.735989	0.518261	0.933402	0.114365	0.0993041	0.986246	1.04058
Triamcinolone	10 uM	Triamcinolone_10 uM	0.965127	0.526764	0.445309	0.93311	0.129798	0.108126	0.986246	1.04058
Triamcinolone	100 uM	Triamcinolone_100 uM	0.790287	0.145383	0.260116	1.33492	0.0481851	0.0573997	0.986246	1.04058
1-Hexadecanol	0.1 uM	1-Hexadecanol_0.1 uM	1.44351	0.331009	0.369193	0.78373	0.0258483	0.0383764	1.28536	1.0404
1-Hexadecanol	1 uM	1-Hexadecanol_1 uM	1.0976	0.352216	0.378343	0.969929	0.165055	0.127883	1.28536	1.0404
1-Hexadecanol	10 uM	1-Hexadecanol_10 uM	1.22226	0.277518	0.341794	0.95422	0.330279	0.208169	1.28536	1.0404
1-Hexadecanol	100 uM	1-Hexadecanol_100 uM	1.37809	0.296432	0.35265	1.45371	0.031757	0.0442914	1.28536	1.0404
Amiodarone hydrochloride	0.1 uM	Amiodarone hydrochloride_0.1 uM	1.17619	0.123151	0.240993	0.888978	0.169493	0.129966	1.09416	1.04028
Amiodarone hydrochloride	1 uM	Amiodarone hydrochloride_1 uM	1.0872	0.719739	0.513434	0.938954	0.281142	0.185937	1.09416	1.04028
Amiodarone hydrochloride	10 uM	Amiodarone hydrochloride_10 uM	1.00208	0.669362	0.495586	1.04408	0.964751	0.417531	1.09416	1.04028
Amiodarone hydrochloride	100 uM	Amiodarone hydrochloride_100 uM	1.11117	0.736692	0.518275	1.28911	0.00348633	0.0105218	1.09416	1.04028
1,2-Dimethyl-3-nitrobenzene	0.1 uM	1,2-Dimethyl-3-nitrobenzene_0.1 uM	0.992519	0.581224	0.46666	1.0333	0.842929	0.385504	1.07643	1.04008
1,2-Dimethyl-3-nitrobenzene	1 uM	1,2-Dimethyl-3-nitrobenzene_1 uM	0.898232	0.0127337	0.06848	0.965332	0.0297995	0.0421123	1.07643	1.04008
1,2-Dimethyl-3-nitrobenzene	10 uM	1,2-Dimethyl-3-nitrobenzene_10 uM	0.847619	0.0955428	0.212097	1.03282	0.882719	0.396538	1.07643	1.04008
1,2-Dimethyl-3-nitrobenzene	100 uM	1,2-Dimethyl-3-nitrobenzene_100 uM	1.56736	0.0294725	0.112287	1.12889	0.213112	0.152445	1.07643	1.04008
5-Heptyldihydro-2(3H)-furanone	0.1 uM	5-Heptyldihydro-2(3H)-furanone_0.1 uM	1.04714	0.965198	0.579383	1.08015	0.77944	0.366398	1.02047	1.03981
5-Heptyldihydro-2(3H)-furanone	1 uM	5-Heptyldihydro-2(3H)-furanone_1 uM	1.04727	0.905143	0.563367	1.00657	0.171359	0.131049	1.02047	1.03981
5-Heptyldihydro-2(3H)-furanone	10 uM	5-Heptyldihydro-2(3H)-furanone_10 uM	0.951626	0.273011	0.338884	1.05062	0.932029	0.408982	1.02047	1.03981
5-Heptyldihydro-2(3H)-furanone	100 uM	5-Heptyldihydro-2(3H)-furanone_100 uM	1.03586	0.827829	0.542981	1.02191	0.664054	0.331634	1.02047	1.03981
1-Decanol	0.1 uM	1-Decanol_0.1 uM	1.00698	0.542318	0.450692	1.011	0.25187	0.172027	1.21194	1.03975
1-Decanol	1 uM	1-Decanol_1 uM	1.1454	0.541452	0.450129	0.980363	0.096819	0.0893103	1.21194	1.03975
1-Decanol	10 uM	1-Decanol_10 uM	1.22094	0.457334	0.419732	0.965861	0.451146	0.257139	1.21194	1.03975
1-Decanol	100 uM	1-Decanol_100 uM	1.47444	0.1439	0.258285	1.20178	0.093862	0.087672	1.21194	1.03975
Phosalone	0.01 uM	Phosalone_0.01 uM	1.61605	0.017663	0.0830155	0.915206	0.617985	0.315571	1.1942	1.03971
Phosalone	0.1 uM	Phosalone_0.1 uM	1.44582	0.22472	0.312028	1.14526	0.0775365	0.0777706	1.1942	1.03971
Phosalone	1 uM	Phosalone_1 uM	1.26997	0.20997	0.303447	1.10083	0.208266	0.150222	1.1942	1.03971
Phosalone	10 uM	Phosalone_10 uM	1.03177	0.995782	0.58769	1.10656	0.121349	0.103514	1.1942	1.03971
Phosalone	100 uM	Phosalone_100 uM	0.607387	0.0047392	0.0362106	0.930714	0.362216	0.221274	1.1942	1.03971
Enadoline	0.1 uM	Enadoline_0.1 uM	1.00966	0.632798	0.483578	1.14652	0.34479	0.214248	1.00105	1.03957
Enadoline	1 uM	Enadoline_1 uM	0.982107	0.407549	0.399065	0.975979	0.349304	0.216208	1.00105	1.03957
Enadoline	10 uM	Enadoline_10 uM	1.33362	0.132598	0.250233	1.104	0.729805	0.351051	1.00105	1.03957
Enadoline	100 uM	Enadoline_100 uM	0.678806	0.0508877	0.151605	0.931801	0.573848	0.301843	1.00105	1.03957
Sodium dehydroacetate	0.1 uM	Sodium dehydroacetate_0.1 uM	0.919627	0.257744	0.330631	0.914925	0.0523243	0.060001	1.00795	1.03831
Sodium dehydroacetate	1 uM	Sodium dehydroacetate_1 uM	0.93545	0.459283	0.420702	0.975201	0.564017	0.298456	1.00795	1.03831
Sodium dehydroacetate	10 uM	Sodium dehydroacetate_10 uM	1.12195	0.650273	0.489231	1.03136	0.89661	0.400203	1.00795	1.03831
Sodium dehydroacetate	100 uM	Sodium dehydroacetate_100 uM	1.05476	0.605856	0.475916	1.23174	0.0771768	0.0775413	1.00795	1.03831
Geranyl acetate	0.1 uM	Geranyl acetate_0.1 uM	1.09774	0.775688	0.528298	0.96841	0.187245	0.139233	1.14143	1.03762
Geranyl acetate	1 uM	Geranyl acetate_1 uM	0.970391	0.0844487	0.199796	1.04346	0.579281	0.303519	1.14143	1.03762
Geranyl acetate	10 uM	Geranyl acetate_10 uM	1.26541	0.257121	0.330286	0.974552	0.566645	0.299377	1.14143	1.03762
Geranyl acetate	100 uM	Geranyl acetate_100 uM	1.23217	0.653936	0.489631	1.16403	0.32269	0.204981	1.14143	1.03762
Diazoxon	0.01 uM	Diazoxon_0.01 uM	1.0798	0.832536	0.543725	1.02904	0.365498	0.222875	1.11462	1.03726
Diazoxon	0.1 uM	Diazoxon_0.1 uM	1.15362	0.625802	0.482506	0.822097	0.0502762	0.0589766	1.11462	1.03726
Diazoxon	1 uM	Diazoxon_1 uM	1.11246	0.552894	0.454885	0.981884	0.868987	0.393072	1.11462	1.03726
Diazoxon	10 uM	Diazoxon_10 uM	0.963753	0.383396	0.388744	0.982171	0.378888	0.228699	1.11462	1.03726
Diazoxon	100 uM	Diazoxon_100 uM	1.26348	0.00995835	0.0578485	1.37111	0.00104736	0.00445592	1.11462	1.03726
Pymetrozine	0.01 uM	Pymetrozine_0.01 uM	1.05085	0.992486	0.586896	0.890073	0.179893	0.135781	0.983693	1.03698
Pymetrozine	0.1 uM	Pymetrozine_0.1 uM	0.845533	0.00496185	0.0373358	0.9114	0.270429	0.181159	0.983693	1.03698
Pymetrozine	1 uM	Pymetrozine_1 uM	0.887492	0.0187622	0.08641	0.965714	0.894728	0.399627	0.983693	1.03698
Pymetrozine	10 uM	Pymetrozine_10 uM	0.984729	0.268995	0.337161	0.969582	0.848384	0.387289	0.983693	1.03698
Pymetrozine	100 uM	Pymetrozine_100 uM	1.14986	0.182355	0.284571	1.44811	0.00204473	0.00722649	0.983693	1.03698
Acetic acid	0.1 uM	Acetic acid_0.1 uM	1.12887	0.740479	0.518869	0.901469	0.0927262	0.0870156	1.21019	1.03662
Acetic acid	1 uM	Acetic acid_1 uM	1.08648	0.685212	0.502143	0.922859	0.00628593	0.0154486	1.21019	1.03662
Acetic acid	10 uM	Acetic acid_10 uM	1.45656	0.0651895	0.171081	0.91399	0.000500969	0.00258804	1.21019	1.03662
Acetic acid	100 um	Acetic acid_100 um	1.16885	0.314637	0.361959	1.40815	0.00471547	0.0129279	1.21019	1.03662
Cyclohexylphenylketone	0.1 uM	Cyclohexylphenylketone_0.1 uM	1.07573	0.760617	0.524291	0.925781	0.14889	0.118942	1.19892	1.03612
Cyclohexylphenylketone	1 uM	Cyclohexylphenylketone_1 uM	0.970641	0.580947	0.466572	0.954263	0.196299	0.143676	1.19892	1.03612
Cyclohexylphenylketone	10 uM	Cyclohexylphenylketone_10 uM	1.23552	0.0153799	0.0763936	1.00535	0.109996	0.0970597	1.19892	1.03612
Cyclohexylphenylketone	100 uM	Cyclohexylphenylketone_100 uM	1.51377	0.253231	0.326915	1.25911	0.0828385	0.0810024	1.19892	1.03612
Diquat dibromide monohydrate	0.01 uM	Diquat dibromide monohydrate_0.01 uM	1.03032	0.813936	0.539756	0.901313	0.711826	0.346467	1.04823	1.0361
Diquat dibromide monohydrate	0.1 uM	Diquat dibromide monohydrate_0.1 uM	0.90869	0.135035	0.253097	1.01101	0.715032	0.346912	1.04823	1.0361
Diquat dibromide monohydrate	1 uM	Diquat dibromide monohydrate_1 uM	0.983185	0.0290365	0.111692	1.01346	0.338552	0.211736	1.04823	1.0361
Diquat dibromide monohydrate	10 uM	Diquat dibromide monohydrate_10 uM	1.17554	0.159671	0.270625	1.0139	0.153283	0.121397	1.04823	1.0361
Diquat dibromide monohydrate	100 uM	Diquat dibromide monohydrate_100 uM	1.14342	0.624226	0.482219	1.24084	0.129078	0.107669	1.04823	1.0361
Benfluralin	0.01 uM	Benfluralin_0.01 uM	0.944252	0.246463	0.323581	1.12315	0.607996	0.312389	1.07832	1.03548
Benfluralin	0.1 uM	Benfluralin_0.1 uM	1.30821	0.356854	0.37958	0.838207	0.200604	0.145815	1.07832	1.03548
Benfluralin	1 uM	Benfluralin_1 uM	0.931769	0.146131	0.260738	0.989679	0.724214	0.349275	1.07832	1.03548
Benfluralin	10 uM	Benfluralin_10 uM	1.08094	0.700058	0.50678	0.917475	0.306097	0.197156	1.07832	1.03548
Benfluralin	100 uM	Benfluralin_100 uM	1.12641	0.602378	0.474301	1.3089	0.117027	0.100848	1.07832	1.03548
3-Phenoxybenzoic acid	0.1 uM	3-Phenoxybenzoic acid_0.1 uM	1.2317	0.243231	0.322212	0.986324	0.591481	0.307209	0.984472	1.0354
3-Phenoxybenzoic acid	1 uM	3-Phenoxybenzoic acid_1 uM	0.896769	0.316504	0.363106	1.02093	0.209272	0.150549	0.984472	1.0354
3-Phenoxybenzoic acid	10 uM	3-Phenoxybenzoic acid_10 uM	0.919551	0.228596	0.313864	1.0669	0.663159	0.331326	0.984472	1.0354
3-Phenoxybenzoic acid	100 um	3-Phenoxybenzoic acid_100 um	0.889865	0.356457	0.379574	1.06745	0.320018	0.203795	0.984472	1.0354
Cyanazine	0.01 uM	Cyanazine_0.01 uM	0.787169	0.137391	0.254782	1.13651	0.183413	0.137493	0.936183	1.03444
Cyanazine	0.1 uM	Cyanazine_0.1 uM	0.90521	0.341202	0.37272	0.998325	0.923757	0.407027	0.936183	1.03444
Cyanazine	1 uM	Cyanazine_1 uM	0.96155	0.227944	0.313855	1.15203	0.105843	0.094777	0.936183	1.03444
Cyanazine	10 uM	Cyanazine_10 uM	0.880074	0.0510342	0.151605	0.955227	0.960631	0.416479	0.936183	1.03444
Cyanazine	100 uM	Cyanazine_100 uM	1.14691	0.304934	0.356944	0.930094	0.545379	0.291411	0.936183	1.03444
N-Nitrosodiethylamine	0.1 uM	N-Nitrosodiethylamine_0.1 uM	1.11999	0.474498	0.426389	1.02319	0.667758	0.332909	1.33608	1.03374
N-Nitrosodiethylamine	1 uM	N-Nitrosodiethylamine_1 uM	1.13172	0.613329	0.47856	0.956933	0.0859352	0.0832268	1.33608	1.03374
N-Nitrosodiethylamine	10 uM	N-Nitrosodiethylamine_10 uM	1.27356	0.464433	0.422091	1.07234	0.808419	0.375833	1.33608	1.03374
N-Nitrosodiethylamine	100 uM	N-Nitrosodiethylamine_100 uM	1.81906	0.032811	0.120889	1.0825	0.0447348	0.0548712	1.33608	1.03374
4-Chloro-3-methylphenol	0.1 uM	4-Chloro-3-methylphenol_0.1 uM	0.987801	0.567865	0.460029	0.999186	0.70531	0.344257	0.815821	1.03311
4-Chloro-3-methylphenol	1 uM	4-Chloro-3-methylphenol_1 uM	0.798819	0.0603438	0.164634	1.09445	0.86008	0.390438	0.815821	1.03311
4-Chloro-3-methylphenol	10 uM	4-Chloro-3-methylphenol_10 uM	0.778225	0.0102841	0.0589328	0.977338	0.590858	0.307043	0.815821	1.03311
4-Chloro-3-methylphenol	100 uM	4-Chloro-3-methylphenol_100 uM	0.698438	0.0624315	0.166837	1.06145	0.733359	0.351842	0.815821	1.03311
Folic acid	0.1 uM	Folic acid_0.1 uM	1.38215	0.179318	0.282671	0.935344	0.13485	0.111327	1.15512	1.03229
Folic acid	1 uM	Folic acid_1 uM	1.00827	0.626308	0.482585	0.9337	0.0529874	0.0604193	1.15512	1.03229
Folic acid	10 uM	Folic acid_10 uM	0.969985	0.338318	0.371756	1.06992	0.911224	0.403796	1.15512	1.03229
Folic acid	100 uM	Folic acid_100 uM	1.2601	0.124807	0.242206	1.19018	0.384207	0.230399	1.15512	1.03229
Methyl methanesulfonate	0.1 uM	Methyl methanesulfonate_0.1 uM	0.999358	0.0891887	0.204188	0.955032	0.0433867	0.0538042	1.04486	1.03168
Methyl methanesulfonate	1 uM	Methyl methanesulfonate_1 uM	0.797103	0.101063	0.217736	0.933482	0.0227305	0.0353272	1.04486	1.03168
Methyl methanesulfonate	10 uM	Methyl methanesulfonate_10 uM	1.14161	0.596263	0.471826	1.03929	0.823133	0.37971	1.04486	1.03168
Methyl methanesulfonate	100 uM	Methyl methanesulfonate_100 uM	1.24138	0.729797	0.516326	1.19892	0.385621	0.230768	1.04486	1.03168
Pravastatin sodium	0.1 uM	Pravastatin sodium_0.1 uM	1.49019	0.0907181	0.205418	1.01161	0.827027	0.380497	1.28205	1.03054
Pravastatin sodium	1 uM	Pravastatin sodium_1 uM	1.03969	0.748791	0.521019	0.866221	0.0306262	0.0430736	1.28205	1.03054
Pravastatin sodium	10 uM	Pravastatin sodium_10 uM	1.10799	0.291381	0.348669	1.09775	0.471782	0.265169	1.28205	1.03054
Pravastatin sodium	100 um	Pravastatin sodium_100 um	1.49034	0.20745	0.30175	1.14657	0.346972	0.215173	1.28205	1.03054
Prometryn	0.01 uM	Prometryn_0.01 uM	0.802826	0.0515045	0.151605	1.14312	0.0826378	0.0809625	0.870672	1.02895
Prometryn	0.1 uM	Prometryn_0.1 uM	0.887962	0.101728	0.217993	1.03113	0.466678	0.263104	0.870672	1.02895
Prometryn	1 uM	Prometryn_1 uM	1.06373	0.785482	0.531949	0.972603	0.98949	0.423654	0.870672	1.02895
Prometryn	10 uM	Prometryn_10 uM	1.00011	0.381141	0.387759	1.00859	0.302693	0.195591	0.870672	1.02895
Prometryn	100 uM	Prometryn_100 uM	0.598732	0.00127811	0.0161	0.989308	0.907804	0.402979	0.870672	1.02895
MEHP	0.01 uM	MEHP_0.01 uM	1.03601	0.920674	0.567226	0.848429	0.0528243	0.0603012	0.948471	1.02885
MEHP	0.1 uM	MEHP_0.1 uM	0.86105	0.00192863	0.0212038	1.06022	0.0993093	0.0910895	0.948471	1.02885
MEHP	1 uM	MEHP_1 uM	1.04482	0.943807	0.574267	0.966474	0.95312	0.414465	0.948471	1.02885
MEHP	10 uM	MEHP_10 uM	0.979451	0.690318	0.504096	1.04322	0.0467174	0.0564819	0.948471	1.02885
MEHP	100 uM	MEHP_100 uM	0.821032	0.0137097	0.0713945	1.22592	0.106499	0.0950506	0.948471	1.02885
tert-Butyl perbenzoate	0.1 uM	tert-Butyl perbenzoate_0.1 uM	1.06154	0.975967	0.581792	1.03063	0.643815	0.324871	0.995513	1.02861
tert-Butyl perbenzoate	1 uM	tert-Butyl perbenzoate_1 uM	0.994342	0.594683	0.471739	1.00322	0.342536	0.213371	0.995513	1.02861
tert-Butyl perbenzoate	10 uM	tert-Butyl perbenzoate_10 uM	1.23807	0.152229	0.264425	0.977718	0.389274	0.232405	0.995513	1.02861
tert-Butyl perbenzoate	100 uM	tert-Butyl perbenzoate_100 uM	0.6881	0.00218056	0.0227532	1.10287	0.227513	0.159369	0.995513	1.02861
Diethyl butanedioate	0.1 uM	Diethyl butanedioate_0.1 uM	1.07307	0.882091	0.557331	0.921837	0.0236258	0.0360965	1.14339	1.02843
Diethyl butanedioate	1 uM	Diethyl butanedioate_1 uM	1.10127	0.769184	0.526608	0.965262	0.144245	0.11674	1.14339	1.02843
Diethyl butanedioate	10 uM	Diethyl butanedioate_10 uM	1.10589	0.763779	0.525176	0.972649	0.188235	0.139631	1.14339	1.02843
Diethyl butanedioate	100 um	Diethyl butanedioate_100 um	1.29332	0.397112	0.393497	1.25396	0.0159206	0.0278565	1.14339	1.02843
2-(Hydroxymethyl)-2-nitro-1,3-propanediol	0.1 uM	2-(Hydroxymethyl)-2-nitro-1,3-propanediol_0.1 uM	0.981759	0.449252	0.417325	0.939992	0.00922858	0.0196931	1.15953	1.02842
2-(Hydroxymethyl)-2-nitro-1,3-propanediol	1 uM	2-(Hydroxymethyl)-2-nitro-1,3-propanediol_1 uM	1.11478	0.579347	0.465822	0.942966	0.111309	0.097835	1.15953	1.02842
2-(Hydroxymethyl)-2-nitro-1,3-propanediol	10 uM	2-(Hydroxymethyl)-2-nitro-1,3-propanediol_10 uM	1.27285	0.222832	0.311347	1.08205	0.700129	0.342388	1.15953	1.02842
2-(Hydroxymethyl)-2-nitro-1,3-propanediol	100 uM	2-(Hydroxymethyl)-2-nitro-1,3-propanediol_100 uM	1.26874	0.489294	0.43155	1.14869	0.482341	0.269087	1.15953	1.02842
Methyl salicylate	0.1 uM	Methyl salicylate_0.1 uM	1.27293	0.273741	0.339172	1.21497	0.0863018	0.0834621	1.20192	1.02813
Methyl salicylate	1 uM	Methyl salicylate_1 uM	1.56756	0.0570857	0.161414	1.13277	0.296739	0.192728	1.20192	1.02813
Methyl salicylate	10 uM	Methyl salicylate_10 uM	1.24888	0.419386	0.404834	1.23477	0.307185	0.197737	1.20192	1.02813
Methyl salicylate	100 uM	Methyl salicylate_100 uM	0.718295	0.312705	0.360756	0.530027	0.0810985	0.0799209	1.20192	1.02813
Imidacloprid	0.01 uM	Imidacloprid_0.01 uM	0.738896	0.00798624	0.0496021	0.992777	0.69275	0.340332	0.861953	1.02806
Imidacloprid	0.1 uM	Imidacloprid_0.1 uM	0.766547	0.000965822	0.0139081	1.11271	0.021182	0.0337723	0.861953	1.02806
Imidacloprid	1 uM	Imidacloprid_1 uM	0.918432	0.137774	0.254966	0.933859	0.231421	0.161771	0.861953	1.02806
Imidacloprid	10 uM	Imidacloprid_10 uM	0.825977	0.00812193	0.0499447	0.949278	0.87903	0.395987	0.861953	1.02806
Imidacloprid	100 uM	Imidacloprid_100 uM	1.05991	0.713044	0.51165	1.15167	0.0174742	0.029578	0.861953	1.02806
Hexane-1,6-diyl dibenzoate	0.1 uM	Hexane-1,6-diyl dibenzoate_0.1 uM	0.955456	0.405009	0.398029	0.949124	0.261372	0.176975	1.04504	1.02658
Hexane-1,6-diyl dibenzoate	1 uM	Hexane-1,6-diyl dibenzoate_1 uM	0.846003	0.0321386	0.118825	1.05554	0.829591	0.380829	1.04504	1.02658
Hexane-1,6-diyl dibenzoate	10 uM	Hexane-1,6-diyl dibenzoate_10 uM	1.00627	0.737371	0.518491	1.03777	0.821565	0.379591	1.04504	1.02658
Hexane-1,6-diyl dibenzoate	100 uM	Hexane-1,6-diyl dibenzoate_100 uM	1.37242	0.370609	0.383948	1.06388	0.632818	0.321344	1.04504	1.02658
Acetyl tributyl citrate	0.1 uM	Acetyl tributyl citrate_0.1 uM	0.974241	0.304229	0.356268	1.06116	0.909223	0.403376	1.05949	1.02651
Acetyl tributyl citrate	1 uM	Acetyl tributyl citrate_1 uM	1.18544	0.592113	0.471127	0.870877	0.0506267	0.0590236	1.05949	1.02651
Acetyl tributyl citrate	10 uM	Acetyl tributyl citrate_10 uM	0.974571	0.188742	0.289213	0.944779	0.0749023	0.0759413	1.05949	1.02651
Acetyl tributyl citrate	100 uM	Acetyl tributyl citrate_100 uM	1.10372	0.938335	0.573269	1.22922	0.0719504	0.0740379	1.05949	1.02651
Ilepatril	0.1 uM	Ilepatril_0.1 uM	0.974537	0.426388	0.407226	0.879238	0.00240603	0.00798763	0.922856	1.02589
Ilepatril	1 uM	Ilepatril_1 uM	0.924592	0.157746	0.269231	0.835544	0.00850469	0.0187001	0.922856	1.02589
Ilepatril	10 uM	Ilepatril_10 uM	0.893567	0.0185406	0.0859841	0.856653	0.107755	0.095706	0.922856	1.02589
Ilepatril	100 um	Ilepatril_100 um	0.898728	0.361635	0.380332	1.53214	0.0538254	0.0610653	0.922856	1.02589
1,2-Dimethyl-4-nitrobenzene	0.1 uM	1,2-Dimethyl-4-nitrobenzene_0.1 uM	0.844316	0.0115848	0.0635588	0.985704	0.0656653	0.0692597	1.15513	1.02465
1,2-Dimethyl-4-nitrobenzene	1 uM	1,2-Dimethyl-4-nitrobenzene_1 uM	1.16732	0.573769	0.462801	1.00538	0.0877473	0.0841316	1.15513	1.02465
1,2-Dimethyl-4-nitrobenzene	10 uM	1,2-Dimethyl-4-nitrobenzene_10 uM	1.18766	0.483499	0.429758	0.914623	0.158595	0.124519	1.15513	1.02465
1,2-Dimethyl-4-nitrobenzene	100 uM	1,2-Dimethyl-4-nitrobenzene_100 uM	1.42121	0.122121	0.239992	1.19289	0.165959	0.128178	1.15513	1.02465
2-Phenoxyethanol	0.01 uM	2-Phenoxyethanol_0.01 uM	0.516296	0.0190287	0.0870923	0.62922	0.0121229	0.0232261	0.65039	1.02375
2-Phenoxyethanol	0.1 uM	2-Phenoxyethanol_0.1 uM	0.531088	0.00110231	0.01482	0.85624	0.179516	0.135648	0.65039	1.02375
2-Phenoxyethanol	1 uM	2-Phenoxyethanol_1 uM	0.544788	0.00200939	0.0216124	0.906023	0.0984627	0.0904921	0.65039	1.02375
2-Phenoxyethanol	10 uM	2-Phenoxyethanol_10 uM	0.710416	0.0030457	0.0274749	0.983239	0.812225	0.377159	0.65039	1.02375
2-Phenoxyethanol	100 uM	2-Phenoxyethanol_100 uM	0.949358	0.552124	0.454519	1.74401	0.00749255	0.0171836	0.65039	1.02375
2-Methoxy-5-methylaniline	0.1 uM	2-Methoxy-5-methylaniline_0.1 uM	1.14296	0.637295	0.484394	0.938802	0.182647	0.137034	1.25043	1.02371
2-Methoxy-5-methylaniline	1 uM	2-Methoxy-5-methylaniline_1 uM	1.3096	0.0810008	0.196473	0.866819	0.0911793	0.0861628	1.25043	1.02371
2-Methoxy-5-methylaniline	10 uM	2-Methoxy-5-methylaniline_10 uM	1.25642	0.0593305	0.163176	1.03499	0.784687	0.368522	1.25043	1.02371
2-Methoxy-5-methylaniline	100 uM	2-Methoxy-5-methylaniline_100 uM	1.29275	0.526571	0.44528	1.25423	0.198925	0.144945	1.25043	1.02371
2-Norbornene-5,6-dicarboxylic anhydride	0.1 uM	2-Norbornene-5,6-dicarboxylic anhydride_0.1 uM	1.04562	0.69661	0.506251	0.885427	0.0543703	0.0614426	1.08391	1.02304
2-Norbornene-5,6-dicarboxylic anhydride	1 uM	2-Norbornene-5,6-dicarboxylic anhydride_1 uM	0.842945	0.00175261	0.0199232	0.853339	0.0146835	0.0262656	1.08391	1.02304
2-Norbornene-5,6-dicarboxylic anhydride	10 uM	2-Norbornene-5,6-dicarboxylic anhydride_10 uM	1.11166	0.75754	0.523308	0.965986	0.0911326	0.0861589	1.08391	1.02304
2-Norbornene-5,6-dicarboxylic anhydride	100 uM	2-Norbornene-5,6-dicarboxylic anhydride_100 uM	1.33543	0.15064	0.263991	1.3874	0.083985	0.0818075	1.08391	1.02304
2,6-Dinitrotoluene	0.1 uM	2,6-Dinitrotoluene_0.1 uM	1.2408	0.275318	0.340071	0.793998	0.000642741	0.00310247	1.19606	1.02296
2,6-Dinitrotoluene	1 uM	2,6-Dinitrotoluene_1 uM	1.32164	0.219783	0.310885	0.967934	0.0921523	0.0867159	1.19606	1.02296
2,6-Dinitrotoluene	10 uM	2,6-Dinitrotoluene_10 uM	1.16557	0.484982	0.429963	0.904609	0.0438399	0.0541342	1.19606	1.02296
2,6-Dinitrotoluene	100 uM	2,6-Dinitrotoluene_100 uM	1.05621	0.82016	0.541531	1.4253	0.0246338	0.0371174	1.19606	1.02296
Dibutyl decanedioate	0.1 uM	Dibutyl decanedioate_0.1 uM	0.950873	0.433149	0.411025	0.969347	0.626354	0.319021	1.24582	1.02246
Dibutyl decanedioate	1 uM	Dibutyl decanedioate_1 uM	0.896193	0.0591925	0.163084	1.04616	0.955551	0.415076	1.24582	1.02246
Dibutyl decanedioate	10 uM	Dibutyl decanedioate_10 uM	0.802229	0.0835846	0.199408	1.06227	0.937897	0.410818	1.24582	1.02246
Dibutyl decanedioate	100 uM	Dibutyl decanedioate_100 uM	2.33398	0.221858	0.311157	1.01208	0.953579	0.414486	1.24582	1.02246
Diethyl sulfate	0.1 uM	Diethyl sulfate_0.1 uM	0.936207	0.333609	0.369769	0.8645	0.0150692	0.0266754	1.15244	1.02167
Diethyl sulfate	1 uM	Diethyl sulfate_1 uM	1.00038	0.454862	0.419403	1.01153	0.430701	0.249774	1.15244	1.02167
Diethyl sulfate	10 uM	Diethyl sulfate_10 uM	1.13852	0.567714	0.460029	1.00092	0.31284	0.200485	1.15244	1.02167
Diethyl sulfate	100 uM	Diethyl sulfate_100 uM	1.53465	0.051065	0.151605	1.20974	0.169924	0.130198	1.15244	1.02167
Methenamine	0.1 uM	Methenamine_0.1 uM	1.17045	0.516547	0.440399	0.95321	0.165558	0.12798	1.31811	1.02131
Methenamine	1 uM	Methenamine_1 uM	1.16147	0.61174	0.477863	0.929601	0.0486361	0.0575982	1.31811	1.02131
Methenamine	10 uM	Methenamine_10 uM	1.22969	0.3328	0.369677	1.01713	0.314581	0.201155	1.31811	1.02131
Methenamine	100 uM	Methenamine_100 uM	1.71083	0.0230752	0.0962314	1.18529	0.0160263	0.0279542	1.31811	1.02131
Warfarin	0.1 uM	Warfarin_0.1 uM	0.904637	0.297432	0.353026	1.16049	0.281382	0.186035	0.928936	1.0213
Warfarin	1 uM	Warfarin_1 uM	1.1119	0.531974	0.44719	0.92288	0.0130546	0.0243657	0.928936	1.0213
Warfarin	10 uM	Warfarin_10 uM	1.06814	0.717943	0.513349	0.761789	0.331896	0.208928	0.928936	1.0213
Warfarin	100 uM	Warfarin_100 uM	0.631066	0.0293045	0.112287	1.24005	0.0539434	0.0611045	0.928936	1.0213
4-Aminobenzoic acid	0.1 uM	4-Aminobenzoic acid_0.1 uM	1.22293	0.393832	0.391518	0.872714	0.143908	0.116524	1.11025	1.02123
4-Aminobenzoic acid	1 uM	4-Aminobenzoic acid_1 uM	1.07432	0.966058	0.579589	1.02248	0.484168	0.269391	1.11025	1.02123
4-Aminobenzoic acid	10 uM	4-Aminobenzoic acid_10 uM	0.948319	0.351712	0.378219	1.12218	0.311424	0.199767	1.11025	1.02123
4-Aminobenzoic acid	100 uM	4-Aminobenzoic acid_100 uM	1.19542	0.516904	0.44057	1.06755	0.61192	0.313562	1.11025	1.02123
Isopentyl alcohol	0.1 uM	Isopentyl alcohol_0.1 uM	1.15042	0.684805	0.501976	0.921165	0.442385	0.253621	1.06438	1.02102
Isopentyl alcohol	1 uM	Isopentyl alcohol_1 uM	0.978393	0.434334	0.41127	0.885044	0.0516415	0.0596572	1.06438	1.02102
Isopentyl alcohol	10 uM	Isopentyl alcohol_10 uM	1.10035	0.850473	0.548232	0.98873	0.713944	0.346813	1.06438	1.02102
Isopentyl alcohol	100 uM	Isopentyl alcohol_100 uM	1.02835	0.906057	0.563811	1.28913	0.0469304	0.0566755	1.06438	1.02102
2-Phenylphenol	0.01 uM	2-Phenylphenol_0.01 uM	0.842294	0.0161243	0.0789851	1.07589	0.714606	0.346813	0.85189	1.02008
2-Phenylphenol	0.1 uM	2-Phenylphenol_0.1 uM	0.804783	0.0837144	0.199408	1.0797	0.0804731	0.0795826	0.85189	1.02008
2-Phenylphenol	1 uM	2-Phenylphenol_1 uM	0.923004	0.290986	0.348345	0.947869	0.0280401	0.0403699	0.85189	1.02008
2-Phenylphenol	10 uM	2-Phenylphenol_10 uM	0.96623	0.52876	0.446322	1.01029	0.432052	0.250128	0.85189	1.02008
2-Phenylphenol	100 uM	2-Phenylphenol_100 uM	0.723139	0.0243995	0.0996494	0.986647	0.95712	0.415668	0.85189	1.02008
Isopropalin	0.1 uM	Isopropalin_0.1 uM	1.07127	0.868037	0.552902	0.927631	0.0382997	0.049838	1.13357	1.01985
Isopropalin	1 uM	Isopropalin_1 uM	1.04277	0.896491	0.56195	0.82285	0.0140818	0.0256679	1.13357	1.01985
Isopropalin	10 uM	Isopropalin_10 uM	1.11171	0.581969	0.467124	0.976609	0.0325695	0.0451138	1.13357	1.01985
Isopropalin	100 uM	Isopropalin_100 uM	1.30854	0.465046	0.42229	1.35229	0.00147911	0.00578139	1.13357	1.01985
Thiabendazole	0.01 uM	Thiabendazole_0.01 uM	1.24232	0.0252302	0.102255	0.820844	0.0517162	0.0596622	1.17201	1.01969
Thiabendazole	0.1 uM	Thiabendazole_0.1 uM	1.02871	0.653454	0.489551	0.945256	0.457445	0.25956	1.17201	1.01969
Thiabendazole	1 uM	Thiabendazole_1 uM	1.08327	0.55839	0.457924	1.01629	0.531363	0.286411	1.17201	1.01969
Thiabendazole	10 uM	Thiabendazole_10 uM	1.26548	0.0483297	0.148194	1.019	0.146342	0.117882	1.17201	1.01969
Thiabendazole	100 uM	Thiabendazole_100 uM	1.24023	0.262866	0.333983	1.29705	0.000345551	0.00191719	1.17201	1.01969
Dimethylaminoethanol	0.1 uM	Dimethylaminoethanol_0.1 uM	1.17664	0.441286	0.414678	0.892938	0.0687555	0.0715134	1.0571	1.01941
Dimethylaminoethanol	1 uM	Dimethylaminoethanol_1 uM	1.01686	0.844921	0.547198	0.999967	0.58719	0.30585	1.0571	1.01941
Dimethylaminoethanol	10 uM	Dimethylaminoethanol_10 uM	0.827367	0.150922	0.264081	0.901493	0.428353	0.248626	1.0571	1.01941
Dimethylaminoethanol	100 uM	Dimethylaminoethanol_100 uM	1.20753	0.73699	0.518353	1.28325	0.139032	0.113759	1.0571	1.01941
Isopentyl butyrate	0.1 uM	Isopentyl butyrate_0.1 uM	1.01076	0.748328	0.520826	0.921632	0.127662	0.106986	0.93328	1.01915
Isopentyl butyrate	1 uM	Isopentyl butyrate_1 uM	0.909022	0.0613453	0.165935	0.981033	0.112253	0.0981532	0.93328	1.01915
Isopentyl butyrate	10 uM	Isopentyl butyrate_10 uM	0.98487	0.303478	0.355835	1.08113	0.614357	0.314263	0.93328	1.01915
Isopentyl butyrate	100 uM	Isopentyl butyrate_100 uM	0.82847	0.163097	0.273768	1.09279	0.272477	0.181983	0.93328	1.01915
Fluroxypyr	0.01 uM	Fluroxypyr_0.01 uM	0.708548	0.0420651	0.140041	1.01503	0.916199	0.405116	1.00763	1.01826
Fluroxypyr	0.1 uM	Fluroxypyr_0.1 uM	0.910264	0.162799	0.273596	1.05001	0.0648034	0.068548	1.00763	1.01826
Fluroxypyr	1 uM	Fluroxypyr_1 uM	0.994333	0.503289	0.435469	0.920134	0.169383	0.129931	1.00763	1.01826
Fluroxypyr	10 uM	Fluroxypyr_10 uM	0.960344	0.4479	0.416819	1.02054	0.370296	0.22445	1.00763	1.01826
Fluroxypyr	100 uM	Fluroxypyr_100 uM	1.46468	0.0185874	0.0860582	1.08558	0.146177	0.117797	1.00763	1.01826
1,3-Dichloro-5,5-dimethylhydantoin	0.1 uM	1,3-Dichloro-5,5-dimethylhydantoin_0.1 uM	0.845088	0.127919	0.246195	0.990421	0.129304	0.107803	1.0528	1.01742
1,3-Dichloro-5,5-dimethylhydantoin	1 uM	1,3-Dichloro-5,5-dimethylhydantoin_1 uM	0.849003	0.119023	0.2369	1.05577	0.959333	0.416272	1.0528	1.01742
1,3-Dichloro-5,5-dimethylhydantoin	10 uM	1,3-Dichloro-5,5-dimethylhydantoin_10 uM	0.887273	0.0434563	0.141613	1.03571	0.906515	0.402849	1.0528	1.01742
1,3-Dichloro-5,5-dimethylhydantoin	100 uM	1,3-Dichloro-5,5-dimethylhydantoin_100 uM	1.62984	0.00548583	0.0396536	0.987793	0.774477	0.365082	1.0528	1.01742
Benz(a)anthracene	0.1 uM	Benz(a)anthracene_0.1 uM	1.00202	0.501128	0.434962	1.0082	0.67174	0.334147	0.994675	1.01501
Benz(a)anthracene	1 uM	Benz(a)anthracene_1 uM	0.948701	0.385957	0.389026	0.964672	0.29923	0.194035	0.994675	1.01501
Benz(a)anthracene	10 uM	Benz(a)anthracene_10 uM	1.29068	0.187047	0.288194	1.0588	0.989796	0.423654	0.994675	1.01501
Benz(a)anthracene	100 uM	Benz(a)anthracene_100 uM	0.737294	0.0441706	0.141704	1.02836	0.806163	0.375215	0.994675	1.01501
Dioctyl succinate	0.1 uM	Dioctyl succinate_0.1 uM	0.855706	0.113477	0.231295	1.0183	0.485177	0.269638	0.996947	1.015
Dioctyl succinate	1 uM	Dioctyl succinate_1 uM	0.996806	0.223183	0.31144	0.968179	0.187164	0.139233	0.996947	1.015
Dioctyl succinate	10 uM	Dioctyl succinate_10 uM	1.01478	0.606185	0.475923	0.892033	0.122257	0.104019	0.996947	1.015
Dioctyl succinate	100 uM	Dioctyl succinate_100 uM	1.1205	0.919059	0.566974	1.1815	0.103826	0.0935306	0.996947	1.015
Acephate	0.01 uM	Acephate_0.01 uM	1.49095	0.263629	0.334113	0.77712	0.164887	0.127883	1.19041	1.01496
Acephate	0.1 uM	Acephate_0.1 uM	1.19494	0.663115	0.493976	0.824851	0.28658	0.188304	1.19041	1.01496
Acephate	1 uM	Acephate_1 uM	1.026	0.808085	0.538737	0.949617	0.713516	0.346813	1.19041	1.01496
Acephate	10 uM	Acephate_10 uM	1.08471	0.625744	0.482506	0.999928	0.479277	0.267995	1.19041	1.01496
Acephate	100 uM	Acephate_100 uM	1.15545	0.391976	0.391164	1.5233	0.0329596	0.0454367	1.19041	1.01496
Phenolphthalin	0.1 uM	Phenolphthalin_0.1 uM	0.793907	0.0596589	0.163505	1.11093	0.502458	0.275417	1.05317	1.0144
Phenolphthalin	1 uM	Phenolphthalin_1 uM	0.750896	0.0168655	0.0811027	1.10263	0.87945	0.395987	1.05317	1.0144
Phenolphthalin	10 uM	Phenolphthalin_10 uM	1.06284	0.999352	0.587876	0.957729	0.56229	0.297775	1.05317	1.0144
Phenolphthalin	100 um	Phenolphthalin_100 um	1.60504	0.132594	0.250233	0.886315	0.246618	0.169584	1.05317	1.0144
3-Pyridinecarbonitrile	0.1 uM	3-Pyridinecarbonitrile_0.1 uM	0.974367	0.256419	0.329762	1.03612	0.509309	0.277482	1.1775	1.01422
3-Pyridinecarbonitrile	1 uM	3-Pyridinecarbonitrile_1 uM	1.12683	0.228586	0.313864	0.997385	0.274159	0.182812	1.1775	1.01422
3-Pyridinecarbonitrile	10 uM	3-Pyridinecarbonitrile_10 uM	1.25484	0.485241	0.429963	0.816414	0.163719	0.127469	1.1775	1.01422
3-Pyridinecarbonitrile	100 uM	3-Pyridinecarbonitrile_100 uM	1.35394	0.166043	0.274937	1.20697	0.242123	0.167175	1.1775	1.01422
PFDA	0.1 uM	PFDA_0.1 uM	0.930259	0.196595	0.29462	1.1194	0.742265	0.354519	1.07565	1.01404
PFDA	1 uM	PFDA_1 uM	1.14371	0.623421	0.481901	1.09859	0.510895	0.278122	1.07565	1.01404
PFDA	10 uM	PFDA_10 uM	1.04185	0.849361	0.548232	1.12388	0.489917	0.271074	1.07565	1.01404
PFDA	100 uM	PFDA_100 uM	1.1868	0.644135	0.48671	0.714281	0.110492	0.0974554	1.07565	1.01404
Triadimefon	0.01 uM	Triadimefon_0.01 uM	0.999933	0.864422	0.552118	1.41868	0.480538	0.268404	1.0639	1.01387
Triadimefon	0.1 uM	Triadimefon_0.1 uM	1.33866	0.0455318	0.143227	0.866723	0.352019	0.217273	1.0639	1.01387
Triadimefon	1 uM	Triadimefon_1 uM	1.30205	0.0725038	0.182877	0.960852	0.794274	0.371646	1.0639	1.01387
Triadimefon	10 uM	Triadimefon_10 uM	1.19611	0.338343	0.371756	1.04649	0.397093	0.235683	1.0639	1.01387
Triadimefon	100 uM	Triadimefon_100 uM	0.482757	0.000353718	0.00749366	0.776602	0.00359308	0.0106848	1.0639	1.01387
Pentachloropyridine	0.1 uM	Pentachloropyridine_0.1 uM	0.897865	0.224573	0.312028	0.994164	0.515022	0.279992	0.974707	1.01364
Pentachloropyridine	1 uM	Pentachloropyridine_1 uM	0.889973	0.0350686	0.125776	0.982475	0.421139	0.245282	0.974707	1.01364
Pentachloropyridine	10 uM	Pentachloropyridine_10 uM	0.876412	0.207561	0.30175	1.11639	0.749452	0.356438	0.974707	1.01364
Pentachloropyridine	100 uM	Pentachloropyridine_100 uM	1.23458	0.760051	0.524206	0.961542	0.734981	0.352395	0.974707	1.01364
1-Chloro-4-nitrobenzene	0.1 uM	1-Chloro-4-nitrobenzene_0.1 uM	1.04253	0.858708	0.551275	0.980233	0.149905	0.11947	1.16052	1.01325
1-Chloro-4-nitrobenzene	1 uM	1-Chloro-4-nitrobenzene_1 uM	1.20277	0.085795	0.201044	0.975657	0.055938	0.0626894	1.16052	1.01325
1-Chloro-4-nitrobenzene	10 uM	1-Chloro-4-nitrobenzene_10 uM	1.01862	0.84064	0.545942	0.992558	0.368299	0.22364	1.16052	1.01325
1-Chloro-4-nitrobenzene	100 uM	1-Chloro-4-nitrobenzene_100 uM	1.37817	0.423883	0.406644	1.10454	0.138928	0.113759	1.16052	1.01325
Methylparaben	0.1 uM	Methylparaben_0.1 uM	1.14272	0.563762	0.459313	0.900088	0.127483	0.106973	1.14039	1.01318
Methylparaben	1 uM	Methylparaben_1 uM	1.09189	0.793263	0.534188	0.928157	0.0121221	0.0232261	1.14039	1.01318
Methylparaben	10 uM	Methylparaben_10 uM	1.35508	0.00145827	0.0176431	1.00327	0.0931316	0.0872342	1.14039	1.01318
Methylparaben	100 um	Methylparaben_100 um	0.971873	0.527265	0.445463	1.22123	0.0517456	0.0596622	1.14039	1.01318
Propamocarb hydrochloride	0.01 uM	Propamocarb hydrochloride_0.01 uM	0.767073	0.080624	0.196225	0.977314	0.145245	0.117194	0.957486	1.01277
Propamocarb hydrochloride	0.1 uM	Propamocarb hydrochloride_0.1 uM	1.06769	0.997051	0.587795	0.991688	0.949928	0.413613	0.957486	1.01277
Propamocarb hydrochloride	1 uM	Propamocarb hydrochloride_1 uM	0.961679	0.291683	0.348882	0.949213	0.354357	0.218118	0.957486	1.01277
Propamocarb hydrochloride	10 uM	Propamocarb hydrochloride_10 uM	0.883754	0.118528	0.236252	0.972381	0.723267	0.348954	0.957486	1.01277
Propamocarb hydrochloride	100 uM	Propamocarb hydrochloride_100 uM	1.10723	0.582475	0.467128	1.17327	0.103385	0.0933833	0.957486	1.01277
Tris(2-ethylhexyl) trimellitate	0.1 uM	Tris(2-ethylhexyl) trimellitate_0.1 uM	1.06308	0.998791	0.587876	0.878827	0.00180954	0.0066566	1.2136	1.01156
Tris(2-ethylhexyl) trimellitate	1 uM	Tris(2-ethylhexyl) trimellitate_1 uM	1.03658	0.948981	0.575738	0.990786	0.342371	0.213357	1.2136	1.01156
Tris(2-ethylhexyl) trimellitate	10 uM	Tris(2-ethylhexyl) trimellitate_10 uM	1.15042	0.477056	0.427898	0.972221	0.278718	0.184877	1.2136	1.01156
Tris(2-ethylhexyl) trimellitate	100 uM	Tris(2-ethylhexyl) trimellitate_100 uM	1.60434	0.148395	0.261819	1.20442	0.343342	0.213656	1.2136	1.01156
2,2-Bis(bromomethyl)-1,3-propanediol	0.1 uM	2,2-Bis(bromomethyl)-1,3-propanediol_0.1 uM	1.17577	0.366423	0.382205	0.999329	0.528573	0.285595	0.932744	1.01142
2,2-Bis(bromomethyl)-1,3-propanediol	1 uM	2,2-Bis(bromomethyl)-1,3-propanediol_1 uM	0.866999	0.116368	0.234284	0.961178	0.195903	0.143532	0.932744	1.01142
2,2-Bis(bromomethyl)-1,3-propanediol	10 uM	2,2-Bis(bromomethyl)-1,3-propanediol_10 uM	0.858143	0.0039394	0.0321179	1.01036	0.154672	0.122258	0.932744	1.01142
2,2-Bis(bromomethyl)-1,3-propanediol	100 uM	2,2-Bis(bromomethyl)-1,3-propanediol_100 uM	0.830065	0.0657339	0.17228	1.07482	0.391347	0.23323	0.932744	1.01142
1,3-Dinitrobenzene	0.1 uM	1,3-Dinitrobenzene_0.1 uM	0.962437	0.30945	0.358375	0.824862	0.0126346	0.0239571	0.872156	1.00904
1,3-Dinitrobenzene	1 uM	1,3-Dinitrobenzene_1 uM	0.923327	0.0401825	0.135385	0.7791	0.012772	0.0240825	0.872156	1.00904
1,3-Dinitrobenzene	10 uM	1,3-Dinitrobenzene_10 uM	0.909743	0.0192211	0.0875426	0.884233	0.0684936	0.071473	0.872156	1.00904
1,3-Dinitrobenzene	100 um	1,3-Dinitrobenzene_100 um	0.693116	0.0293989	0.112287	1.54798	0.0140328	0.0256248	0.872156	1.00904
LiCl	0.01 uM	LiCl_0.01 uM	0.767727	0.18922	0.28972	0.945486	0.226172	0.158877	0.936746	1.0088
LiCl	0.1 uM	LiCl_0.1 uM	0.845014	0.139326	0.255297	1.03314	0.586138	0.305504	0.936746	1.0088
LiCl	1 uM	LiCl_1 uM	0.926437	0.168461	0.276975	0.970143	0.957899	0.415917	0.936746	1.0088
LiCl	10 uM	LiCl_10 uM	0.874774	0.00675378	0.044128	0.952532	0.973994	0.420024	0.936746	1.0088
LiCl	100 uM	LiCl_100 uM	1.26978	0.16405	0.274335	1.14269	0.360294	0.220542	0.936746	1.0088
CP-634384	0.1 uM	CP-634384_0.1 uM	0.867239	0.126673	0.244515	1.11697	0.708761	0.345442	0.915985	1.00858
CP-634384	1 uM	CP-634384_1 uM	0.944639	0.274812	0.340046	1.11906	0.826687	0.380497	0.915985	1.00858
CP-634384	10 uM	CP-634384_10 uM	1.00385	0.0978334	0.215254	0.767072	0.0581645	0.06419	0.915985	1.00858
CP-634384	100 uM	CP-634384_100 uM	0.848213	0.0635472	0.168604	1.03123	0.461744	0.261049	0.915985	1.00858
2-(2-Ethoxyethoxy)ethanol	0.1 uM	2-(2-Ethoxyethoxy)ethanol_0.1 uM	0.833305	0.0885093	0.203548	0.938546	0.086619	0.0835295	1.07077	1.00791
2-(2-Ethoxyethoxy)ethanol	1 uM	2-(2-Ethoxyethoxy)ethanol_1 uM	1.23911	0.236922	0.317616	1.01844	0.0952545	0.0884049	1.07077	1.00791
2-(2-Ethoxyethoxy)ethanol	10 uM	2-(2-Ethoxyethoxy)ethanol_10 uM	0.948064	0.22954	0.313889	0.906047	0.0531749	0.0605526	1.07077	1.00791
2-(2-Ethoxyethoxy)ethanol	100 uM	2-(2-Ethoxyethoxy)ethanol_100 uM	1.2626	0.486404	0.430768	1.16859	0.0260555	0.0385709	1.07077	1.00791
PHA-00543613	0.1 uM	PHA-00543613_0.1 uM	1.08196	0.980323	0.583163	1.06879	0.995771	0.425339	0.936147	1.00785
PHA-00543613	1 uM	PHA-00543613_1 uM	0.943324	0.123328	0.240993	1.01708	0.719762	0.348039	0.936147	1.00785
PHA-00543613	10 uM	PHA-00543613_10 uM	0.877212	0.101237	0.217775	0.99859	0.581724	0.30442	0.936147	1.00785
PHA-00543613	100 uM	PHA-00543613_100 uM	0.842085	0.151497	0.264143	0.946959	0.642845	0.324564	0.936147	1.00785
Gabazine (SR-95531)	0.01 uM	Gabazine (SR-95531)_0.01 uM	0.802421	0.320587	0.36503	0.945913	0.106298	0.0949557	1.00181	1.00708
Gabazine (SR-95531)	0.1 uM	Gabazine (SR-95531)_0.1 uM	0.878814	0.238763	0.319166	0.913692	0.472013	0.265225	1.00181	1.00708
Gabazine (SR-95531)	1 uM	Gabazine (SR-95531)_1 uM	1.03748	0.992787	0.586896	0.863688	0.0620217	0.0668796	1.00181	1.00708
Gabazine (SR-95531)	10 uM	Gabazine (SR-95531)_10 uM	0.860602	0.041123	0.137892	0.935091	0.840059	0.384278	1.00181	1.00708
Gabazine (SR-95531)	100 uM	Gabazine (SR-95531)_100 uM	1.42974	0.0264766	0.105271	1.37701	0.00512733	0.0136443	1.00181	1.00708
Butyl benzoate	0.1 uM	Butyl benzoate_0.1 uM	1.39504	0.0104772	0.0596723	0.871928	0.0518223	0.0596622	1.12552	1.00657
Butyl benzoate	1 uM	Butyl benzoate_1 uM	0.910988	0.11631	0.234284	0.957883	0.17525	0.133371	1.12552	1.00657
Butyl benzoate	10 uM	Butyl benzoate_10 uM	1.08742	0.816303	0.541069	1.09958	0.653268	0.327354	1.12552	1.00657
Butyl benzoate	100 uM	Butyl benzoate_100 uM	1.10863	0.920246	0.567088	1.09691	0.419894	0.24498	1.12552	1.00657
Simazine	0.01 uM	Simazine_0.01 uM	1.00368	0.76275	0.524984	0.975273	0.889723	0.397762	1.15798	1.00628
Simazine	0.1 uM	Simazine_0.1 uM	1.19044	0.301241	0.354494	0.869602	0.383669	0.230271	1.15798	1.00628
Simazine	1 uM	Simazine_1 uM	1.01298	0.803841	0.537882	1.01327	0.650206	0.326563	1.15798	1.00628
Simazine	10 uM	Simazine_10 uM	1.05784	0.690581	0.504096	0.994231	0.515659	0.280112	1.15798	1.00628
Simazine	100 uM	Simazine_100 uM	1.52495	0.022462	0.0950292	1.17905	0.0690507	0.0717023	1.15798	1.00628
Celecoxib	0.1 uM	Celecoxib_0.1 uM	1.43554	0.129331	0.247796	0.956236	0.359755	0.220368	1.09669	1.00623
Celecoxib	1 uM	Celecoxib_1 uM	1.02236	0.799388	0.536084	0.884224	0.0710515	0.0733365	1.09669	1.00623
Celecoxib	10 uM	Celecoxib_10 uM	1.04032	0.820123	0.541531	0.991461	0.338369	0.211729	1.09669	1.00623
Celecoxib	100 um	Celecoxib_100 um	0.888536	0.229379	0.313889	1.193	0.00291562	0.00931295	1.09669	1.00623
Dioctyl phthalate	0.1 uM	Dioctyl phthalate_0.1 uM	1.21469	0.411451	0.400594	0.974101	0.394066	0.234505	1.15405	1.00617
Dioctyl phthalate	1 uM	Dioctyl phthalate_1 uM	1.11225	0.793314	0.534188	0.863957	0.0368516	0.0487136	1.15405	1.00617
Dioctyl phthalate	10 uM	Dioctyl phthalate_10 uM	1.03731	0.734142	0.517914	0.950794	0.326814	0.206886	1.15405	1.00617
Dioctyl phthalate	100 uM	Dioctyl phthalate_100 uM	1.25197	0.288026	0.346628	1.23582	0.366805	0.223307	1.15405	1.00617
Zenarestat	0.1 uM	Zenarestat_0.1 uM	0.914762	0.169195	0.277305	1.10848	0.835799	0.382838	1.11117	1.00602
Zenarestat	1 uM	Zenarestat_1 uM	0.884596	0.0130538	0.0695327	0.959852	0.0204558	0.0330871	1.11117	1.00602
Zenarestat	10 uM	Zenarestat_10 uM	1.21143	0.295375	0.351793	1.02889	0.70315	0.343451	1.11117	1.00602
Zenarestat	100 uM	Zenarestat_100 uM	1.43391	0.151314	0.264143	0.926879	0.50107	0.275364	1.11117	1.00602
3'-Azido-3'-deoxythymidine	0.1 uM	3'-Azido-3'-deoxythymidine_0.1 uM	1.15202	0.549134	0.45366	0.973589	0.12526	0.105782	1.10309	1.00543
3'-Azido-3'-deoxythymidine	1 uM	3'-Azido-3'-deoxythymidine_1 uM	1.04004	0.914735	0.566116	0.837279	0.0153108	0.0270558	1.10309	1.00543
3'-Azido-3'-deoxythymidine	10 uM	3'-Azido-3'-deoxythymidine_10 uM	1.15161	0.179051	0.282568	0.863871	0.0483048	0.0574747	1.10309	1.00543
3'-Azido-3'-deoxythymidine	100 uM	3'-Azido-3'-deoxythymidine_100 uM	1.06869	0.620748	0.480994	1.347	0.0148817	0.0264591	1.10309	1.00543
2-Naphthalenol	0.1 uM	2-Naphthalenol_0.1 uM	1.29698	0.177797	0.281979	1.11387	0.137419	0.11285	1.09266	1.00532
2-Naphthalenol	1 uM	2-Naphthalenol_1 uM	1.14762	0.627488	0.482605	1.1011	0.124994	0.105689	1.09266	1.00532
2-Naphthalenol	10 uM	2-Naphthalenol_10 uM	1.31344	0.210347	0.303681	1.14018	0.113661	0.0990544	1.09266	1.00532
2-Naphthalenol	100 uM	2-Naphthalenol_100 uM	0.612583	0.0478728	0.147475	0.666131	0.00783759	0.0176903	1.09266	1.00532
Cotinine	0.1 uM	Cotinine_0.1 uM	0.92824	0.179163	0.282587	0.960424	0.0143196	0.0258358	1.01729	1.00508
Cotinine	1 uM	Cotinine_1 uM	0.981448	0.571895	0.461955	1.03261	0.573731	0.301843	1.01729	1.00508
Cotinine	10 uM	Cotinine_10 uM	1.02558	0.849914	0.548232	1.10465	0.360691	0.220542	1.01729	1.00508
Cotinine	100 uM	Cotinine_100 uM	1.13391	0.988279	0.586026	0.922619	0.367308	0.223307	1.01729	1.00508
Tepraloxydim	0.01 uM	Tepraloxydim_0.01 uM	0.655409	0.0164521	0.0800139	1.23293	0.226399	0.15894	0.96432	1.00436
Tepraloxydim	0.1 uM	Tepraloxydim_0.1 uM	0.7898	0.0128919	0.0689329	1.05475	0.459935	0.260171	0.96432	1.00436
Tepraloxydim	1 uM	Tepraloxydim_1 uM	1.11813	0.191685	0.291169	0.941128	0.5463	0.291595	0.96432	1.00436
Tepraloxydim	10 uM	Tepraloxydim_10 uM	1.07877	0.0275052	0.108182	1.00017	0.249514	0.171053	0.96432	1.00436
Tepraloxydim	100 uM	Tepraloxydim_100 uM	1.1795	0.457215	0.419732	0.79282	0.121078	0.103327	0.96432	1.00436
HMR1426	0.1 uM	HMR1426_0.1 uM	1.17354	0.074938	0.187612	1.13877	0.226699	0.158976	0.989461	1.00385
HMR1426	1 uM	HMR1426_1 uM	1.22006	0.265842	0.335327	1.12878	0.560498	0.297215	0.989461	1.00385
HMR1426	10 uM	HMR1426_10 uM	1.10708	0.799583	0.536086	1.03427	0.885506	0.397275	0.989461	1.00385
HMR1426	100 um	HMR1426_100 um	0.457161	0.00483488	0.0368409	0.713612	0.111572	0.0979386	0.989461	1.00385
SSR162369	0.1 uM	SSR162369_0.1 uM	0.984599	0.321177	0.365107	0.804913	0.0312678	0.0436993	0.916207	1.00331
SSR162369	1 uM	SSR162369_1 uM	0.923095	0.271294	0.338543	1.04152	0.886556	0.397285	0.916207	1.00331
SSR162369	10 uM	SSR162369_10 uM	0.93743	0.387271	0.38943	0.919503	0.247711	0.170162	0.916207	1.00331
SSR162369	100 um	SSR162369_100 um	0.819703	0.0174795	0.0824297	1.24731	0.394399	0.234544	0.916207	1.00331
Mesotrione	0.01 uM	Mesotrione_0.01 uM	1.70213	0.170045	0.2777	0.833646	0.0977952	0.0900204	1.35866	1.00289
Mesotrione	0.1 uM	Mesotrione_0.1 uM	1.8176	0.16191	0.272922	0.80768	0.0939544	0.087672	1.35866	1.00289
Mesotrione	1 uM	Mesotrione_1 uM	0.967718	0.310757	0.359273	0.955522	0.809887	0.376342	1.35866	1.00289
Mesotrione	10 uM	Mesotrione_10 uM	1.144	0.16927	0.277305	1.02544	0.360507	0.220542	1.35866	1.00289
Mesotrione	100 uM	Mesotrione_100 uM	1.16183	0.391863	0.391164	1.39214	0.0897775	0.0853158	1.35866	1.00289
N6-Cyclopentyl adenosine	0.01 uM	N6-Cyclopentyl adenosine_0.01 uM	1.31412	0.297789	0.353026	1.18436	0.000206711	0.00125709	1.15043	1.00193
N6-Cyclopentyl adenosine	0.1 uM	N6-Cyclopentyl adenosine_0.1 uM	1.14506	0.325077	0.366708	1.02707	0.289383	0.189225	1.15043	1.00193
N6-Cyclopentyl adenosine	1 uM	N6-Cyclopentyl adenosine_1 uM	1.05697	0.864258	0.552118	0.93961	0.614683	0.314341	1.15043	1.00193
N6-Cyclopentyl adenosine	10 uM	N6-Cyclopentyl adenosine_10 uM	1.05288	0.87494	0.55507	0.855816	0.45477	0.258686	1.15043	1.00193
N6-Cyclopentyl adenosine	100 uM	N6-Cyclopentyl adenosine_100 uM	1.18314	0.598959	0.472642	1.00276	0.869522	0.393124	1.15043	1.00193
Sucrose octaacetate	0.1 uM	Sucrose octaacetate_0.1 uM	1.10532	0.789636	0.532654	0.878491	0.0630128	0.0675197	1.06896	1.00122
Sucrose octaacetate	1 uM	Sucrose octaacetate_1 uM	1.00299	0.589209	0.469968	0.930317	0.00717287	0.0168091	1.06896	1.00122
Sucrose octaacetate	10 uM	Sucrose octaacetate_10 uM	1.0835	0.848643	0.548232	1.01485	0.593409	0.307773	1.06896	1.00122
Sucrose octaacetate	100 um	Sucrose octaacetate_100 um	1.08405	0.899468	0.562087	1.18121	0.0955308	0.0885691	1.06896	1.00122
Tebuthiuron	0.01 uM	Tebuthiuron_0.01 uM	1.35208	0.322028	0.365434	1.19422	0.432565	0.250282	1.44441	1.00097
Tebuthiuron	0.1 uM	Tebuthiuron_0.1 uM	1.39003	0.252966	0.326915	0.794904	0.350232	0.216566	1.44441	1.00097
Tebuthiuron	1 uM	Tebuthiuron_1 uM	1.31557	0.02796	0.109203	1.02008	0.618023	0.315571	1.44441	1.00097
Tebuthiuron	10 uM	Tebuthiuron_10 uM	1.66698	0.0469891	0.146167	0.737586	0.195862	0.143532	1.44441	1.00097
Tebuthiuron	100 uM	Tebuthiuron_100 uM	1.49739	0.0105467	0.0599462	1.25808	0.0461999	0.0560907	1.44441	1.00097
Di(2-ethylhexyl) phthalate	0.01 uM	Di(2-ethylhexyl) phthalate_0.01 uM	0.947892	0.180882	0.283008	1.2612	0.139393	0.113989	0.872809	1.00054
Di(2-ethylhexyl) phthalate	0.1 uM	Di(2-ethylhexyl) phthalate_0.1 uM	0.90207	0.000463355	0.00880502	1.12552	0.00596887	0.0149598	0.872809	1.00054
Di(2-ethylhexyl) phthalate	1 uM	Di(2-ethylhexyl) phthalate_1 uM	1.0054	0.518316	0.441639	1.01312	0.135441	0.111769	0.872809	1.00054
Di(2-ethylhexyl) phthalate	10 uM	Di(2-ethylhexyl) phthalate_10 uM	1.08826	0.244895	0.322734	1.10712	0.0361918	0.0482934	0.872809	1.00054			0.90207	0.000463355	0.00880502	1.12552	0.00596887	0.0149598
Di(2-ethylhexyl) phthalate	100 uM	Di(2-ethylhexyl) phthalate_100 uM	0.420417	0.0158483	0.0780268	0.495729	0.0280938	0.0403938	0.872809	1.00054
CP-422935	0.1 uM	CP-422935_0.1 uM	1.37525	0.340418	0.372385	1.04427	0.534931	0.287573	1.12006	0.998656
CP-422935	1 uM	CP-422935_1 uM	0.926185	0.412115	0.400929	0.985244	0.180518	0.136202	1.12006	0.998656
CP-422935	10 uM	CP-422935_10 uM	1.05391	0.891727	0.560254	1.12536	0.000835068	0.00381737	1.12006	0.998656
CP-422935	100 uM	CP-422935_100 uM	1.12491	0.894242	0.561204	0.83975	0.306186	0.197156	1.12006	0.998656
Glycidol	0.1 uM	Glycidol_0.1 uM	1.00662	0.736488	0.518261	0.962673	0.0921928	0.0867159	1.11163	0.997827
Glycidol	1 uM	Glycidol_1 uM	1.07869	0.876398	0.555328	0.889882	0.0571305	0.0633945	1.11163	0.997827
Glycidol	10 uM	Glycidol_10 uM	1.01799	0.578151	0.465128	1.03731	0.912768	0.404208	1.11163	0.997827
Glycidol	100 um	Glycidol_100 um	1.34324	0.444547	0.415913	1.10145	0.00417941	0.0119599	1.11163	0.997827
PFHS-K	0.1 uM	PFHS-K_0.1 uM	1.20788	0.195663	0.294387	1.04094	0.92993	0.408355	1.11242	0.997513
PFHS-K	1 uM	PFHS-K_1 uM	0.966781	0.114689	0.232844	0.982752	0.0394078	0.0506054	1.11242	0.997513
PFHS-K	10 uM	PFHS-K_10 uM	1.06717	0.955394	0.577642	1.09941	0.180902	0.136288	1.11242	0.997513
PFHS-K	100 um	PFHS-K_100 um	1.20784	0.442204	0.414832	0.866951	0.501938	0.275417	1.11242	0.997513
Pioglitazone hydrochloride	0.1 uM	Pioglitazone hydrochloride_0.1 uM	0.940436	0.523603	0.443531	1.04908	0.826188	0.380469	0.961199	0.997501
Pioglitazone hydrochloride	1 uM	Pioglitazone hydrochloride_1 uM	0.89624	0.0640972	0.16926	1.04361	0.887698	0.397307	0.961199	0.997501
Pioglitazone hydrochloride	10 uM	Pioglitazone hydrochloride_10 uM	0.903413	0.323536	0.365856	1.05097	0.964202	0.417531	0.961199	0.997501
Pioglitazone hydrochloride	100 uM	Pioglitazone hydrochloride_100 uM	1.10471	0.904317	0.5632	0.846347	0.315011	0.201274	0.961199	0.997501
XAV939	0.01 uM	XAV939_0.01 uM	0.92295	0.0476449	0.147387	0.904324	0.353331	0.217871	0.730447	0.997362
XAV939	0.1 uM	XAV939_0.1 uM	0.687599	0.00381936	0.0315074	1.00509	0.535789	0.279212	0.730447	0.997362
XAV939	1 uM	XAV939_1 uM	0.648389	0.0263549	0.0857368	0.981133	0.201671	0.146161	0.730447	0.997362
XAV939	10 uM	XAV939_10 uM	0.664354	0.00240819	0.0241933	0.974152	0.39415	0.215444	0.730447	0.997362
XAV939	100 uM	XAV939_100 uM	0.577579	0.00714373	0.036517	1.06324	0.0462633	0.0458963	0.730447	0.997362
Pentanal	0.1 uM	Pentanal_0.1 uM	1.20975	0.39202	0.391164	0.85804	0.0108443	0.0217004	1.22082	0.997224
Pentanal	1 uM	Pentanal_1 uM	1.05549	0.813788	0.539756	0.897444	0.0239363	0.0362553	1.22082	0.997224
Pentanal	10 uM	Pentanal_10 uM	1.21651	0.489201	0.43155	0.988508	0.051024	0.0591603	1.22082	0.997224
Pentanal	100 uM	Pentanal_100 uM	1.40153	0.198889	0.29553	1.24491	0.0461423	0.0560907	1.22082	0.997224
MK-812	0.1 uM	MK-812_0.1 uM	1.24667	0.136681	0.254156	0.901188	0.006485	0.015804	1.10702	0.996513
MK-812	1 uM	MK-812_1 uM	0.957943	0.0866775	0.201482	1.10232	0.736691	0.352772	1.10702	0.996513
MK-812	10 uM	MK-812_10 uM	1.3139	0.299212	0.353801	0.899784	0.23559	0.163973	1.10702	0.996513
MK-812	100 um	MK-812_100 um	0.909553	0.314386	0.361959	1.08276	0.0482829	0.0574747	1.10702	0.996513
Hydroxyurea	0.1 uM	Hydroxyurea_0.1 uM	1.04191	0.779939	0.530041	0.942932	0.0268216	0.0393883	0.946036	0.996481
Hydroxyurea	1 uM	Hydroxyurea_1 uM	0.964491	0.225773	0.312096	0.887698	0.0342159	0.046665	0.946036	0.996481
Hydroxyurea	10 uM	Hydroxyurea_10 uM	1.14089	0.575975	0.464435	0.859923	0.218344	0.154983	0.946036	0.996481
Hydroxyurea	100 uM	Hydroxyurea_100 uM	0.636845	0.0616239	0.166181	1.29537	0.0544419	0.0614803	0.946036	0.996481
CJ-013790	0.1 uM	CJ-013790_0.1 uM	1.1139	0.59338	0.471278	1.07847	0.677931	0.335584	0.928195	0.996305
CJ-013790	1 uM	CJ-013790_1 uM	1.08199	0.813015	0.539657	0.967566	0.328647	0.207657	0.928195	0.996305
CJ-013790	10 uM	CJ-013790_10 uM	1.04967	0.762088	0.524787	1.13801	0.30566	0.197005	0.928195	0.996305
CJ-013790	100 um	CJ-013790_100 um	0.467221	0.00605531	0.0412377	0.801177	0.0959653	0.0887506	0.928195	0.996305
4-Nonylphenol, branched	0.1 uM	4-Nonylphenol, branched_0.1 uM	1.17268	0.511359	0.438637	1.00158	0.297303	0.193032	1.23366	0.995503
4-Nonylphenol, branched	1 uM	4-Nonylphenol, branched_1 uM	1.0866	0.832753	0.543725	0.945072	0.0184987	0.0307063	1.23366	0.995503
4-Nonylphenol, branched	10 uM	4-Nonylphenol, branched_10 uM	0.968912	0.412982	0.401284	1.06248	0.329828	0.208097	1.23366	0.995503
4-Nonylphenol, branched	100 um	4-Nonylphenol, branched_100 um	1.70646	0.147874	0.261341	0.972879	0.939607	0.41106	1.23366	0.995503
Aldrin	0.1 uM	Aldrin_0.1 uM	1.20195	0.480798	0.429017	0.921613	0.212868	0.152379	1.17016	0.994648
Aldrin	1 uM	Aldrin_1 uM	0.89517	0.139379	0.255297	0.940841	0.103476	0.0933993	1.17016	0.994648
Aldrin	10 uM	Aldrin_10 uM	1.15217	0.334688	0.370402	1.01943	0.796931	0.372201	1.17016	0.994648
Aldrin	100 uM	Aldrin_100 uM	1.43136	0.0227868	0.0957433	1.09671	0.631037	0.320841	1.17016	0.994648
Sodium dimethyldithiocarbamate	0.1 uM	Sodium dimethyldithiocarbamate_0.1 uM	1.22422	0.0509217	0.151605	0.974301	0.493933	0.272551	0.929228	0.993554
Sodium dimethyldithiocarbamate	1 uM	Sodium dimethyldithiocarbamate_1 uM	0.815967	0.00350333	0.0296448	1.0682	0.723035	0.348954	0.929228	0.993554
Sodium dimethyldithiocarbamate	10 uM	Sodium dimethyldithiocarbamate_10 uM	0.751066	0.0516648	0.151655	0.873746	0.0139768	0.0255685	0.929228	0.993554
Sodium dimethyldithiocarbamate	100 uM	Sodium dimethyldithiocarbamate_100 uM	0.925657	0.262078	0.333134	1.05797	0.794908	0.371685	0.929228	0.993554
4-Pentylaniline	0.1 uM	4-Pentylaniline_0.1 uM	0.845758	0.0903378	0.205221	1.08939	0.600479	0.309895	0.931945	0.992842
4-Pentylaniline	1 uM	4-Pentylaniline_1 uM	0.874523	0.143402	0.25766	1.01316	0.618654	0.315814	0.931945	0.992842
4-Pentylaniline	10 uM	4-Pentylaniline_10 uM	0.932783	0.236351	0.317459	1.04534	0.99008	0.423654	0.931945	0.992842
4-Pentylaniline	100 um	4-Pentylaniline_100 um	1.07472	0.934108	0.571683	0.823467	0.314517	0.201155	0.931945	0.992842
Ethion	0.1 uM	Ethion_0.1 uM	1.15085	0.336753	0.371546	0.928956	0.100147	0.0914371	1.1456	0.992127
Ethion	1 uM	Ethion_1 uM	1.01269	0.550818	0.454169	0.935472	0.0646191	0.0684414	1.1456	0.992127
Ethion	10 uM	Ethion_10 uM	1.25993	0.303918	0.356202	0.973079	0.102606	0.0930526	1.1456	0.992127
Ethion	100 um	Ethion_100 um	1.15893	0.502119	0.435092	1.131	0.176836	0.134147	1.1456	0.992127
Cyclohexanone	0.1 uM	Cyclohexanone_0.1 uM	1.21705	0.0197453	0.0885688	0.94826	0.0417331	0.0523628	1.20617	0.992077
Cyclohexanone	1 uM	Cyclohexanone_1 uM	1.19629	0.285606	0.345603	0.936657	0.0416377	0.052327	1.20617	0.992077
Cyclohexanone	10 uM	Cyclohexanone_10 uM	1.33117	0.139596	0.255297	0.99679	0.457069	0.259419	1.20617	0.992077
Cyclohexanone	100 um	Cyclohexanone_100 um	1.08019	0.72269	0.514153	1.0866	0.00153162	0.00589673	1.20617	0.992077
Pyridoxine	0.1 uM	Pyridoxine_0.1 uM	0.962378	0.268998	0.337161	0.951054	0.0879081	0.0841316	1.06169	0.991413
Pyridoxine	1 uM	Pyridoxine_1 uM	0.966093	0.276436	0.340999	0.873423	0.000182439	0.00112984	1.06169	0.991413
Pyridoxine	10 uM	Pyridoxine_10 uM	1.33938	0.239472	0.319326	1.00489	0.343677	0.213753	1.06169	0.991413
Pyridoxine	100 um	Pyridoxine_100 um	0.978911	0.452479	0.418296	1.13629	0.075029	0.0760085	1.06169	0.991413
1-Hydroxypyrene	0.1 uM	1-Hydroxypyrene_0.1 uM	0.857203	0.263263	0.334033	1.00811	0.711891	0.346467	0.989502	0.991281
1-Hydroxypyrene	1 uM	1-Hydroxypyrene_1 uM	0.960032	0.256595	0.329762	1.05888	0.822724	0.379672	0.989502	0.991281
1-Hydroxypyrene	10 uM	1-Hydroxypyrene_10 uM	1.00579	0.496473	0.433596	1.08686	0.572775	0.301436	0.989502	0.991281
1-Hydroxypyrene	100 um	1-Hydroxypyrene_100 um	1.13498	0.811977	0.539608	0.811267	0.265413	0.178692	0.989502	0.991281
Trichlorfon	0.01 uM	Trichlorfon_0.01 uM	1.06413	0.899015	0.562055	1.03739	0.733102	0.351801	0.962309	0.991215
Trichlorfon	0.1 uM	Trichlorfon_0.1 uM	1.09549	0.812676	0.539657	1.10541	0.131294	0.108959	0.962309	0.991215
Trichlorfon	1 uM	Trichlorfon_1 uM	1.05834	0.627241	0.482605	1.0284	0.218436	0.154994	0.962309	0.991215
Trichlorfon	10 uM	Trichlorfon_10 uM	1.09985	0.406475	0.398701	1.01274	0.103667	0.0934422	0.962309	0.991215
Trichlorfon	100 uM	Trichlorfon_100 uM	0.493733	0.000228313	0.00599938	0.77213	0.0163604	0.0282492	0.962309	0.991215
Flufenacet	0.01 uM	Flufenacet_0.01 uM	0.972582	0.599243	0.472713	0.851256	0.0822338	0.0807621	0.695148	0.990234
Flufenacet	0.1 uM	Flufenacet_0.1 uM	0.746414	0.000996304	0.0140436	1.01646	0.2366	0.164313	0.695148	0.990234
Flufenacet	1 uM	Flufenacet_1 uM	0.897949	0.0947786	0.21136	0.997897	0.606754	0.3121	0.695148	0.990234
Flufenacet	10 uM	Flufenacet_10 uM	0.605232	0.00143842	0.0175655	1.07952	0.351447	0.217029	0.695148	0.990234
Flufenacet	100 uM	Flufenacet_100 uM	0.253561	2.88888e-05	0.00249173	1.00604	0.855155	0.389122	0.695148	0.990234
1,2-Benzenedicarboxaldehyde	0.1 uM	1,2-Benzenedicarboxaldehyde_0.1 uM	1.15814	0.399094	0.394506	0.989962	0.227079	0.159175	1.10556	0.990116
1,2-Benzenedicarboxaldehyde	1 uM	1,2-Benzenedicarboxaldehyde_1 uM	1.01071	0.626644	0.482605	0.941922	0.0348302	0.0471802	1.10556	0.990116
1,2-Benzenedicarboxaldehyde	10 uM	1,2-Benzenedicarboxaldehyde_10 uM	1.07325	0.973907	0.581432	1.00058	0.543947	0.290941	1.10556	0.990116
1,2-Benzenedicarboxaldehyde	100 uM	1,2-Benzenedicarboxaldehyde_100 uM	1.18013	0.583375	0.467439	1.028	0.962587	0.417148	1.10556	0.990116
Valproic acid	0.01 uM	Valproic acid_0.01 uM	1.20144	0.710264	0.510439	0.787667	0.27141	0.181757	1.20643	0.989492
Valproic acid	0.1 uM	Valproic acid_0.1 uM	0.994711	0.424617	0.406794	0.846722	0.163624	0.127444	1.20643	0.989492
Valproic acid	1 uM	Valproic acid_1 uM	1.0088	0.327607	0.367634	0.869777	0.302848	0.195629	1.20643	0.989492
Valproic acid	10 uM	Valproic acid_10 uM	1.13761	0.141748	0.256515	0.882608	0.106927	0.0953074	1.20643	0.989492
Valproic acid	100 um	Valproic acid_100 um	1.68961	0.46717	0.422942	1.56069	0.0390688	0.0502976	1.20643	0.989492
Maltol	0.1 uM	Maltol_0.1 uM	1.13589	0.66476	0.494392	0.895355	0.142865	0.11582	1.1013	0.989142
Maltol	1 uM	Maltol_1 uM	1.01746	0.724742	0.514527	0.982056	0.000424536	0.0022506	1.1013	0.989142
Maltol	10 uM	Maltol_10 uM	1.03629	0.818521	0.541531	0.967358	0.0614982	0.0663858	1.1013	0.989142
Maltol	100 um	Maltol_100 um	1.21556	0.583705	0.467445	1.1118	0.123803	0.105079	1.1013	0.989142
N,N-Dimethylaniline	0.1 uM	N,N-Dimethylaniline_0.1 uM	1.11123	0.657615	0.491844	1.0569	0.873751	0.394346	1.03857	0.989041
N,N-Dimethylaniline	1 uM	N,N-Dimethylaniline_1 uM	1.11141	0.850635	0.548232	0.88781	0.165363	0.127913	1.03857	0.989041
N,N-Dimethylaniline	10 uM	N,N-Dimethylaniline_10 uM	0.911642	0.272023	0.338543	1.04103	0.894929	0.399629	1.03857	0.989041
[truncated: 2,744 more rows]

## Sheet: wnt_tox ratio
Chemical name	Wnt/tox ratio
(+/-)JQ1	-1.61992
C59 (inh)	-1.30577
iCRT14 (inh)	-1.07474
PharmaGSID_48510	-0.937472
CP-863187	-0.856428
Tebufenpyrad	-0.741268
Oxytetracycline hydrochloride	-0.734636
Tiratricol	-0.727122
SB281832	-0.719552
Nitrofurantoin	-0.679054
Methimazole	-0.670295
2-Phenoxyethanol	-0.635361
Cytarabine hydrochloride	-0.616301
Fenpyroximate (Z,E)	-0.60631
Flufenacet	-0.519485
Erythromycin	-0.516733
TNP-470	-0.515784
CP-457920	-0.511001
Michler's ketone	-0.508138
Malic acid	-0.493861
meso-Hexestrol	-0.487179
GSK232420A	-0.484966
5-Amino-2-methylphenol	-0.458778
Spironolactone	-0.452772
XAV939	-0.451954
Diethylstilbestrol	-0.443779
Fenazaquin	-0.439633
Prednisone	-0.429446
Pyridaben	-0.425696
Ziram	-0.422342
Mifepristone	-0.421308
Thidiazuron	-0.41656
PharmaGSID_47261	-0.410776
Surinabant	-0.410539
SAR377142	-0.397285
Dicyclohexyl disulfide	-0.396907
CJ-013610	-0.390164
4-Nitroaniline	-0.38194
Fenamiphos	-0.377708
5-Fluorouracil	-0.377256
Trifloxystrobin	-0.377074
Pyraclostrobin	-0.376917
Flutolanil	-0.376557
Nitrofurazone	-0.376187
Prometon	-0.371816
XAV939 (inh)	-0.368191
Perfluoroheptanoic acid	-0.365764
Disulfiram	-0.361554
Carbendazim	-0.361018
FR130739	-0.358525
Cumene hydroperoxide	-0.356963
PharmaGSID_48507	-0.353775
Dimethomorph	-0.351001
FD&C Blue No. 1	-0.350396
Pentane-1,5-diyl dibenzoate	-0.350211
2,3-Dinitrotoluene	-0.344953
Sodium Azide	-0.344079
Cyproconazole	-0.338153
Bromoxynil	-0.333164
4-Aminofolic acid	-0.326658
Phenothiazine	-0.322517
4,4'-Methylenebis(2-methylaniline)	-0.321057
3,5,3'-Triiodothyronine	-0.318214
Difenzoquat metilsulfate	-0.315271
Carbofuran	-0.312688
Alachlor	-0.307969
PharmaGSID_47330	-0.305019
Famoxadone	-0.304508
4-Chloro-3-methylphenol	-0.303399
Didecyldimethylammonium chloride	-0.301278
Bisphenol B	-0.3009
Hydroquinone	-0.294915
CP-456773	-0.293695
Fluridone	-0.291537
Tetramethrin	-0.291138
Retinol	-0.285891
17beta-Trenbolone	-0.285182
Adipic acid, polypropyleneglycol, laurate	-0.278102
Picoxystrobin	-0.277667
Bensulide	-0.276587
Triclocarban	-0.267771
Topotecan	-0.265263
6-Propyl-2-thiouracil	-0.261475
Fenbuconazole	-0.26016
Pyrimethamine	-0.258713
2-Benzylideneoctanal	-0.258118
Fipronil	-0.257084
2,4,6-Tris(tert-butyl)phenol	-0.256787
2,4-DB	-0.255909
Hexaconazole	-0.254847
SSR69071	-0.250239
2-Nitrotoluene	-0.247266
CP-612372	-0.246512
MCPA	-0.244985
Tripropylene glycol monomethyl ether	-0.243996
Kresoxim methyl + Boscalid	-0.242667
17beta-Estradiol	-0.241865
Fluazinam	-0.240982
MK-968	-0.239477
PharmaGSID_47337	-0.238117
Dibutyl phthalate	-0.237824
2-Phenylphenol	-0.235904
Myclobutanil	-0.232461
Tamoxifen	-0.229659
Bisphenol AF	-0.22889
Semustine	-0.227843
Fludioxonil	-0.226345
Azamethiphos	-0.222309
Troglitazone	-0.221581
Imidacloprid	-0.220333
3-Methylaniline	-0.218896
Oxadiazon	-0.218461
Ketoconazole	-0.215716
CP-544439	-0.215451
Progesterone	-0.215125
17-beta-estradiol	-0.214563
Diphenhydramine hydrochloride	-0.213021
Indoxacarb	-0.212776
PharmaGSID_48518	-0.211281
Thiazopyr	-0.208993
SSR126768	-0.206553
3,3'-Dimethoxybenzidine	-0.20586
Prometryn	-0.205584
Difenoconazole	-0.203953
Pyrene	-0.202339
Kresoxim methyl	-0.201974
PharmaGSID_48172	-0.201574
Nilutamide	-0.200835
N-Phenyl-1,4-benzenediamine	-0.200546
Flutamide	-0.200225
1,3-Dinitrobenzene	-0.199127
3,3'-Dimethoxybenzidine dihydrochloride	-0.198328
4-Chloroaniline	-0.19829
2,6-Diethylaniline	-0.196846
Prallethrin	-0.196804
Di(2-ethylhexyl) phthalate	-0.196367
4-Androstene-3,17-dione	-0.196079
Furfural	-0.194409
3,3'-Dimethylbenzidine	-0.193861
SSR 103800	-0.192432
Estrone	-0.191244
Lead (III) Nitrate	-0.190887
4-Vinyl-1-cyclohexene dioxide	-0.190804
PharmaGSID_48516	-0.189223
Ethylparaben	-0.188644
Butylparaben	-0.188331
Raloxifene hydrochloride	-0.186974
Ethylene thiourea	-0.186242
2-Naphthylamine	-0.185691
Endrin	-0.185486
2,4-Dinitrophenol	-0.18405
Chlorpyrifos oxon	-0.181724
Triadimenol	-0.181615
Catechol	-0.180722
Nelivaptan	-0.179237
Trifluralin	-0.17729
FR167356	-0.177189
Endosulfan	-0.177048
Besonprodil	-0.176611
GW473178E methyl benzene sulphonic acid	-0.173782
Haloperidol	-0.173387
3,3',5,5'-Tetrabromobisphenol A	-0.169444
Methoxyfenozide	-0.168029
1-Benzylquinolinium chloride	-0.167746
Metolachlor	-0.166637
Pyraclostrobin + Boscalid	-0.16502
PK 11195	-0.164424
Fenarimol	-0.164167
Spiroxamine	-0.16359
5alpha-Dihydrotestosterone	-0.162974
Chloridazon	-0.162452
Ethyl butyrate	-0.161804
Clomazone	-0.161709
Hydroxyflutamide	-0.161452
AVE8923	-0.160928
PFOA, ammonium salt	-0.160259
PharmaGSID_48506	-0.159882
17alpha-Hydroxyprogesterone	-0.159262
Flusilazole	-0.148529
2-Methyl-5-nitroaniline	-0.147933
Dimethyl sulfate	-0.147131
Diniconazole	-0.146334
2-tert-Butyl-4-ethylphenol	-0.145257
Cyclohexylamine	-0.144657
SSR161421	-0.144515
Phenanthrene	-0.14434
KCl	-0.144121
4,4'-Methylenedianiline	-0.143292
Acrylamide	-0.143137
SR144190	-0.142963
Hexythiazox	-0.142736
Butachlor	-0.142373
Ametryn	-0.141614
SB236057A	-0.141113
Fenpropathrin	-0.140941
Tebuconazole	-0.140299
1,3-Benzenediamine	-0.139615
SSR180711	-0.137633
2,4,7,9-Tetramethyl-5-decyne-4,7-diol	-0.137525
Oxyfluorfen	-0.137126
17alpha-Estradiol	-0.135802
Propiconazole	-0.135451
PD 0343701	-0.135356
4-Nitrotoluene	-0.134152
Benomyl	-0.133568
Sodium myristyl sulfate	-0.133347
17alpha-Ethinylestradiol	-0.132752
Diclofenac sodium	-0.128867
CP-634384	-0.12769
Simvastatin	-0.126792
SSR162369	-0.126673
Fenhexamid	-0.124784
CI-1029	-0.123548
Propylparaben	-0.123476
7,12-Dimethylbenz(a)anthracene	-0.122414
Isoeugenol	-0.121948
Imazalil	-0.121806
Tebupirimfos	-0.121172
Mevinphos	-0.119686
Ilepatril	-0.118822
Pentachloronitrobenzene	-0.11873
Bifenazate	-0.118689
Prochloraz	-0.116533
Dimethoxane	-0.116034
Fenamidone	-0.115433
MK-578	-0.115086
Bisphenol A	-0.113684
CP-105696	-0.113211
Imazapic	-0.110361
Warfarin	-0.108614
PharmaGSID_47259	-0.108051
17-Methyltestosterone	-0.107908
CJ-013790	-0.107103
Pentamidine isethionate	-0.106442
Benzyl butyl phthalate	-0.106237
Sodium dimethyldithiocarbamate	-0.105213
Cyclopamine	-0.104695
Propetamphos	-0.104579
Cyproterone acetate	-0.104026
Docusate sodium	-0.102844
4,4'-Methylenebis(N,N-dimethylaniline)	-0.102511
HMR1171 trifluoroacetate (1:1)	-0.102155
Acetochlor	-0.101989
2,2-Bis(bromomethyl)-1,3-propanediol	-0.101594
Isopentyl butyrate	-0.101526
Mepiquat chloride	-0.101089
TDCPP	-0.101024
4-Pentylaniline	-0.100955
Procymidone	-0.0996553
2-(2-Butoxyethoxy)ethanol	-0.0996276
Quinoxyfen	-0.0993745
Fandosentan potassium salt	-0.0987375
5HPP-33	-0.0985797
Cyanazine	-0.0984143
Daidzein	-0.0976801
Methotrexate	-0.0974477
Sulfentrazone	-0.0973515
Maleic hydrazide	-0.0970543
Azinphos-methyl	-0.0970257
Bromacil	-0.0968345
Chlorpromazine hydrochloride	-0.0964594
PHA-00543613	-0.0959413
Toluene-2,4-diisocyanate	-0.0955865
Bentazone	-0.0951973
LiCl	-0.0950994
Indomethacin	-0.0940939
NSC725776	-0.0925828
SSR146977	-0.0918902
4,4'-Sulfonylbis[2-(prop-2-en-1-yl)phenol]	-0.0886912
Chlorpyrifos-methyl	-0.0883977
4-(2-Methylbutan-2-yl)phenol	-0.0883588
N-Methyldioctylamine	-0.0879557
PharmaGSID_47263	-0.0872584
Bifenthrin	-0.0868435
Carbaryl	-0.0864211
Propargite	-0.0856272
Perfluoroundecanoic acid	-0.0855431
Volinanserin	-0.0853427
Cyhalofop-butyl	-0.0851819
Pendimethalin	-0.084617
Linuron	-0.084354
Pyriproxyfen	-0.0815432
1,5-Naphthalenediamine	-0.0811573
1,2-Propylene glycol	-0.0809625
CP-607366	-0.0802603
Hydroxyurea	-0.0797518
AVE3295	-0.0785431
MEHP	-0.0785269
Oryzalin	-0.0781211
Fabesetron hydrochloride	-0.0778453
PFNA	-0.0772022
Moxifloxacin	-0.0768473
Fosthiazate	-0.0753691
1-Undecanol	-0.0752581
Tamoxifen citrate	-0.0749663
2,5-Di-tert-butylbenzene-1,4-diol	-0.0746942
Corticosterone	-0.0733921
Methadone hydrochloride	-0.072994
Benodanil	-0.0721565
all-trans-Retinoic acid	-0.0717369
4-Heptylphenol	-0.071565
CP-122721	-0.0713334
SB243213A	-0.0705391
PharmaGSID_48513	-0.0702109
Sorbic acid	-0.0697206
Tributyltin methacrylate	-0.0678759
PharmaGSID_48514	-0.0656142
Isoxaben	-0.0641494
Propyl gallate	-0.0636714
Propamocarb hydrochloride	-0.063477
Cypermethrin	-0.0622456
Fluorodeoxy uridine (FdU)	-0.0606687
MK-274	-0.0600966
MGK-264	-0.0583078
Tributyltin chloride	-0.0577715
Isoproterenol hydrochloride	-0.0576355
Pioglitazone hydrochloride	-0.05695
Trichlorfon	-0.0549414
Resmethrin	-0.0541979
2-Amino-5-azotoluene	-0.0528421
Tepraloxydim	-0.052645
Chlorthal-dimethyl	-0.0492126
Norethindrone	-0.0491992
CP-471358	-0.0490608
Tetraconazole	-0.0471032
Profenofos	-0.0467551
Methyleugenol	-0.0459765
PharmaGSID_48519	-0.0451995
PharmaGSID_48166	-0.0441291
Permethrin	-0.04412
Dinoseb	-0.0438845
Esfenvalerate	-0.0433867
4-Chloro-1,2-diaminobenzene	-0.0422279
Hexachlorocyclopentadiene	-0.0419023
Pentachlorophenol	-0.041601
2,4,6-Trichlorophenol	-0.0404065
o,p'-DDT	-0.0399912
Dimethipin	-0.038034
AVE2865	-0.0376415
Pentachloropyridine	-0.0374641
5,5-Diphenylhydantoin	-0.035813
SSR 240612	-0.0357879
Octyl gallate	-0.0356825
5-Chloro-2-methyl-3(2H)-isothiazolone	-0.0342294
Triglycidyl isocyanurate	-0.0320835
Fenoxycarb	-0.0317388
1-Pentadecanol	-0.031544
Monuron	-0.0312728
8-Hydroxyquinoline	-0.0310899
1,2,4-Trimethylbenzene	-0.0301121
Lovastatin	-0.0274679
Sodium 4-nitrophenolate	-0.0271435
Tributylamine	-0.0261667
Equol	-0.0259302
Mepanipyrim	-0.0254999
FR140423	-0.0253621
6-Thioguanine	-0.0252737
Rotenone	-0.0247058
Pymetrozine	-0.0245964
EPN	-0.0243269
CP-457677	-0.0235868
3-Phenoxybenzoic acid	-0.0233779
Triticonazole	-0.022603
Fluoxastrobin	-0.0225874
Lactofen	-0.0222345
N,N,N-Trimethyl(oxiran-2-yl)methanaminium chloride	-0.0220116
Sorbitan, mono-(9Z)-9-octadecenoate	-0.0210867
Triamcinolone	-0.0207919
Cyfluthrin	-0.0206144
Colchicine	-0.0194821
Deisopropylatrazine	-0.0194584
PD 0200347	-0.0189997
Napropamide	-0.0185789
2,4-Diaminotoluene	-0.0181763
Metam-sodium hydrate	-0.0162593
SSR504734	-0.0160858
SSR150106	-0.0159669
Naled	-0.0156713
1,2-Phenylenediamine	-0.0153872
HMR1426	-0.0153436
Tebufenozide	-0.0152573
Flumioxazin	-0.0151122
1-Hydroxypyrene	-0.015092
PFOSA	-0.0137346
1,2-Dinitrobenzene	-0.0126534
tert-Butylbenzene	-0.0108306
CP-642931	-0.00950733
2-Methylaniline	-0.00896134
Benz(a)anthracene	-0.00781895
Diuron	-0.00774054
tert-Butyl perbenzoate	-0.00667382
Sucrose	-0.00544358
Myrcene	-0.00471529
Dioctyl succinate	-0.00447701
Quizalofop-ethyl	-0.00376491
N-Ethylaniline	-0.00258515
Rifampicin	-0.00064952
Coumaphos	-0.000237573
Gentian Violet	-0.000145158
PharmaGSID_48511	0.000842263
Ammonium carbamate	0.000878811
Sodium dodecylbenzenesulfonate	0.000964889
Benzophenone	0.00105401
Diazinon	0.00126912
2-Butoxyethanol	0.00127813
Enadoline	0.00157077
SB202235	0.00160209
Taxol	0.00250294
Gabazine (SR-95531)	0.00263018
Allethrin	0.00331811
Flumetsulam	0.00521991
Novaluron	0.00522317
Azathioprine	0.00613794
1,3-Propane sultone	0.00656568
Spirodiclofen	0.00699564
AVE5638	0.00774519
AVE3247	0.00922486
Fluroxypyr	0.0111706
Sodium dehydroacetate	0.0118567
Dibutyl hexanedioate	0.0124919
2',3'-Dideoxyinosine	0.0126032
CI-1018	0.0138322
Dihexyl phthalate	0.0147206
Triclosan	0.0149094
Chlorendic acid	0.0161733
tert-Butylhydroquinone	0.0163964
2-(Thiocyanomethylthio)benzothiazole	0.0174246
Irinotecan	0.017725
1-Methoxy-2-propanol	0.0177338
Butam	0.0179047
Clorophene	0.0179556
MK-547	0.0201038
4-(2-Methylbutan-2-yl)cyclohexanol	0.0201514
Hexaflumuron	0.0206096
Dimethylarsinic acid	0.021113
Thiacloprid	0.0212406
SB413217A	0.0213483
3-Nitrotoluene	0.0218054
Glycerol	0.0231904
PD-0333941	0.0239324
Ro 23-7637	0.0241717
4-Nonylphenol	0.0242163
Cotinine	0.0248608
Decane	0.0255236
N,N,N',N'-Tetrakis(2-Hydroxypropyl)ethylenediamine	0.0263974
alpha-Cyclodextrin	0.0267988
NAPQI	0.0278577
Chlorothalonil	0.0283659
Fenaminosulf	0.028913
4-(1,1,3,3-Tetramethylbutyl)phenol	0.0289412
Vincristine	0.0290303
Dimethoate	0.0294634
5-Heptyldihydro-2(3H)-furanone	0.0304035
Fenoxaprop-ethyl	0.031365
Dieldrin	0.031455
AVE6324	0.0316697
4-Chlorotoluene	0.0317638
2,4-Bis(1-methyl-1-phenylethyl)phenol	0.0317924
1H,1H,2H,2H-Perfluorooctyl iodide	0.032592
Candoxatril	0.0337159
Fenthion	0.0351036
1-Octanol	0.035759
Bardoxalone-methyl	0.0365741
SSR 241586 HCl	0.0366515
Puromycin	0.0394439
Formetanate hydrochloride	0.0399095
2,2-Bis(4-hydroxyphenyl)-1,1,1-trichloroethane	0.0402174
SR125047	0.0410369
Dazomet	0.0419655
4-tert-Butylphenol	0.0421189
Pyrimethanil	0.0430754
Clomiphene citrate (1:1)	0.0437298
Isophorone diisocyanate	0.0439394
4-Hexylresorcinol	0.0439864
p,p'-DDD	0.0440684
Anthralin	0.0443879
Methomyl	0.0445534
beta-Hexachlorocyclohexane	0.0450163
Benzidine	0.0462907
1,3-Dibromo-5,5-dimethylhydantoin	0.0464251
Isoniazid	0.0466706
2-Methoxy-5-nitroaniline	0.0470658
Dodecylbenzene	0.0474297
Chlorpyrifos	0.0480797
P7C3-A20	0.0480807
Ingliforib	0.0481404
Theophylline	0.0487099
Propylbenzene	0.0488932
Bis(2-ethylhexyl) terephthalate	0.0497691
Daminozide	0.0501344
Caprolactam	0.0501753
4-Hydroxy-3-methoxybenzaldehyde	0.0503269
Dapsone	0.0507467
CP-401387	0.0509904
N,N'-Methylenebisacrylamide	0.0527998
Imazaquin	0.0529512
CP-409092	0.0533845
Isazofos	0.0538711
N,N-Dimethylaniline	0.0539951
4-Hydroxytamoxifen	0.0563159
Metribuzin	0.057343
10-Undecenoic acid	0.0604424
Dicamba	0.0606521
2,5-Dimethylphenol	0.0607309
N-Nitrosodibutylamine	0.0610501
Nitrapyrin	0.0618422
CI-1044	0.0621985
Quercetin	0.0626069
Sodium dodecyl sulfate	0.0627395
Hexane-1,6-diyl dibenzoate	0.0652446
Methyl methanesulfonate	0.0653205
Dibenzofuran	0.0675119
Maneb	0.0676185
Triethanolamine	0.0676895
Methyldopa sesquihydrate	0.0688437
2,4,5-Trichlorophenol	0.0689587
Flumiclorac-pentyl	0.0693011
4-Octylphenol	0.0693263
Pirimicarb	0.069893
Diquat dibromide monohydrate	0.0704106
4-(Butan-2-yl)phenol	0.0705763
Tris(2-ethylhexyl) phosphate	0.0708423
4,4',4"-Ethane-1,1,1-triyltriphenol	0.0716023
Heptanoic acid	0.0718397
Octadecanoic acid	0.0719877
Aspirin	0.0735688
Bis(2-ethylhexyl) decanedioate	0.0739277
Benzyloctyl adipate	0.0745579
Imazamox	0.0753746
Acibenzolar-S-methyl	0.0754089
1,3-Dichloro-5,5-dimethylhydantoin	0.075528
2-Chloroacetophenone	0.0755479
DNQX	0.0756863
Phenolphthalin	0.0758142
Tributyl phosphate	0.0764828
Propoxur	0.0767112
Fulvestrant	0.0769123
3-Hydroxyfluorene	0.0772244
Isooctyl acrylate	0.0778541
o-Cresol	0.0783447
Dichloroacetic acid	0.0784056
Triethylene glycol bis(2-ethylhexanoate)	0.079083
Benzoic acid	0.0798414
Testosterone propionate	0.0808877
2-tert-Butyl-4-methoxyphenol	0.0809583
CP-465394	0.0813226
Dimethylaminoethanol	0.0816665
Carfentrazone-ethyl	0.0826905
N,N-Dimethyloctylamine	0.0827527
PharmaGSID_48509	0.0833003
N,N,4-Trimethylaniline	0.0841195
9-Phenanthrol	0.0845295
Octhilinone	0.0847145
2,4-Dimethylphenol	0.0848257
Carbamazepine	0.0849616
1H-1,2,4-Triazole	0.0852878
Etoxazole	0.0853699
Acetyl tributyl citrate	0.0855851
Pyridoxine	0.0856214
Butylbenzene	0.0856551
Dithiopyr	0.0859947
Octamethylcyclotetrasiloxane	0.0860151
4-Ethyloct-1-yn-3-ol	0.0860625
Diisobutyl phthalate	0.087583
N-Methyl-2-pyrrolidone	0.0891847
Cycloate	0.0893573
Triadimefon	0.0906064
3,3,4,4,5,5,6,6,7,7,8,8,8-Tridecafluorooctan-1-ol	0.090864
Piperonyl butoxide	0.0908767
Cycloheximide	0.0909525
Dimethyl glutarate	0.0914513
Icaridin	0.0915027
Nitrofen	0.0916704
Isopentyl alcohol	0.0919011
Piragliatin	0.0919724
2,5-Dimethyl-2,5-di-(tert-butylperoxy)hexane	0.0920952
Bis(2-methoxyethyl) ether	0.0921413
Triethylene glycol	0.0931468
CP-608039	0.093547
Azoxystrobin	0.0940021
Anilazine	0.09566
Darbufelone mesylate	0.0963287
Sucrose octaacetate	0.0963315
5,5-Dimethylhydantoin	0.0965216
Acetamiprid	0.0988008
Fluoranthene	0.0988147
4-Cumylphenol	0.099083
2-(2-Ethoxyethoxy)ethanol	0.0994289
Elzasonan	0.101022
Mercuric chloride	0.101498
1-Dodecanol	0.102732
SAR102779	0.103344
SR271425	0.103349
Dimethyl adipate	0.103747
1,2,3-Trichlorobenzene	0.103787
Mirex	0.103879
Dexamethasone sodium phosphate	0.103996
Methyl octanoate	0.104264
Fluthiacet-methyl	0.105481
N-Nitrosodipropylamine	0.105519
Coumarin	0.106355
1,2,3-Benzotriazole	0.106393
Ethephon	0.106425
Sodium chlorite	0.106486
PFDA	0.10669
Tribufos	0.107006
2-(Butan-2-yl)phenol	0.10753
Ciprofloxacin	0.10831
Methoxychlor	0.108423
Sodium erythorbate (1:1)	0.108427
Bronopol	0.108732
SR146131 trifluoroacetate (1:1)	0.108983
Methyl parathion	0.109495
4-Nitrophenol	0.109779
Tralkoxydim	0.110256
1,2-Dimethyl-3-nitrobenzene	0.110517
Dodecylbenzenesulfonic acid	0.111653
Benfluralin	0.112639
1,2-Benzisothiazolin-3-one	0.11305
Urea	0.113329
Cariporide mesylate	0.113662
Cyprodinil	0.113883
1,3-Diphenylguanidine	0.114279
Phenylmercuric acetate	0.114324
FR145237	0.114661
Ethoxyquin	0.115003
Triphenyl phosphite	0.11506
Fomesafen	0.11573
Fluazifop-P-butyl	0.116416
Diethyl phthalate	0.116561
Busulfan	0.117059
CP-532623	0.118298
Hexanedioic acid, diisononyl ester	0.118494
2-Norbornene-5,6-dicarboxylic anhydride	0.118928
Hexanoic acid	0.119775
Buprofezin	0.11981
Octabenzone	0.120335
Vernolate	0.120551
FR150011	0.120613
2,4,6-Trimethylphenol	0.120775
3,4-Dimethylphenol	0.120818
Clotrimazole	0.121008
Monocrotophos	0.121248
N,N-Dimethyldecylamine oxide	0.121306
Cyromazine	0.121571
Sethoxydim	0.121905
Tris(2-chloroethyl) phosphate	0.122781
Myxothiazol	0.123038
Clodinafop-propargyl	0.123132
4-Cyclohexylcyclohexanol	0.123194
Propoxycarbazone-sodium	0.124901
Endothal	0.125225
Urethane	0.126377
Octanoic acid	0.126632
Chlorobenzilate	0.126842
Norgestrel	0.12714
CP-114271	0.127663
Phorate	0.12811
PHA-00568487	0.128302
2-Naphthalenol	0.12852
Oxamyl	0.128987
2-Methoxyethanol	0.129305
Diisopropyl methylphosphonate	0.129661
2,3-Diaminotoluene	0.130543
Sodium (2-pyridylthio)-N-oxide	0.131203
Tridecafluorohexylethyl methacrylate	0.132475
Caffeine	0.132721
Tri-allate	0.133868
Celecoxib	0.133987
2-(Hexyloxy)ethanol	0.134789
Amiodarone hydrochloride	0.135053
1,3,5-Trimethylbenzene	0.135256
Zamifenacin	0.135745
Thymol	0.135916
KT5720	0.136059
Diethylene glycol	0.136137
Maltol	0.137697
Sodium arsenite	0.138591
2,2',4,4'-Tetrahydroxybenzophenone	0.139157
Azoxystrobin + Chlorothalonil	0.139315
2-Ethoxyethyl acetate	0.140016
Thalidomide	0.140027
4-Cyclohexylcyclohexanone	0.14052
3'-Azido-3'-deoxythymidine	0.142318
Phenolphthalein	0.142883
Heptachlor	0.142968
Clothianidin	0.143145
Diacetone alcohol	0.143153
1,2-Benzenedicarboxaldehyde	0.143344
3-Methylbutyl acetate	0.143873
Nicotinic acid	0.144668
Lipopolysaccharide (LPS)	0.144842
Iprodione	0.145567
MK-812	0.146166
Theobromine	0.146281
Tridemorph	0.148041
SAR102608	0.14805
SAR115740	0.148996
Dimethyl malonate	0.149387
Tetracycline	0.150165
Dipropylene glycol	0.151068
2-Butanone oxime	0.151243
Propyzamide	0.151969
2-Ethyl-1-hexanol	0.152079
Glycidol	0.152349
VX680	0.152452
Zenarestat	0.153001
Kepone	0.153021
PFHS-K	0.15332
4-Aminoazobenzene	0.153478
Chlorethoxyfos	0.15402
4-Aminobenzoic acid	0.154086
N,N-Dimethylformamide	0.15413
CI-959	0.154691
Diclosulam	0.154809
p-Cresol	0.156093
Propanil	0.156338
FR900409	0.156385
N-Vinyl-2-pyrrolidone	0.156555
Iodosulfuron-methyl-sodium	0.157125
1,2-Dichlorobenzene	0.157335
Sodium hexyldecyl sulfate	0.158925
2,6,10-Trimethyl-2,6,10-triazaundecane	0.159313
4,4'-Oxydianiline	0.159525
2,4-Dinitrotoluene	0.159558
3,7-Dimethyl-2,6-octadienal	0.160327
Triethoxyoctylsilane	0.160446
2,4-Bis(2-methylbutan-2-yl)phenol	0.160817
2-[2-(2-Ethoxyethoxy)ethoxy]ethanol	0.16237
Diazoxon	0.16239
CP-422935	0.163359
Tannic acid	0.16343
Octrizole	0.163901
Dicumyl peroxide	0.164425
1-Dodecyl-2-pyrrolidinone	0.164552
1-Methylnaphthalene	0.164709
Norflurazon	0.164879
NMDA	0.165684
Triethylene glycol dimethyl ether	0.165791
Dalapon	0.165794
Flumetralin	0.16713
Carbosulfan	0.167235
2,6-Dimethylaniline	0.168961
Fluroxypyr-meptyl	0.169148
Emamectin benzoate	0.169403
Diallyl phthalate	0.169612
Decanoic acid	0.169744
Sodium xylenesulfonate	0.170095
Dipropyl pyridine-2,5-dicarboxylate	0.170568
PFOS	0.170705
C10-21 alkanesulfonic acids phenyl esters	0.170766
Butyl benzoate	0.171711
Acetamide	0.171805
SR58611	0.172715
N,N-Diethylethanolamine	0.172846
Genistein	0.173324
1-Tridecanol	0.173458
Hexadecane	0.174211
Metalaxyl	0.175174
PFOS-K	0.176625
Dimethyl succinate	0.176856
Carboxin	0.178111
Thiamethoxam	0.178341
Dodecylbenzene sulfonate triethanolamine(1:1)	0.17997
Vitamin E (alpha-tocopherol)	0.181553
Triphenyl phosphate	0.181717
Diphenyl isophthalate	0.183668
Cyanamide	0.18395
4-Methyl-2-pentanol	0.184288
Nicotine	0.184392
Isopropalin	0.184463
3-Iodo-2-propynyl-N-butylcarbamate	0.184492
Dicloran	0.185
Methyl dodecanoate	0.185495
1,2,4-Trichlorobenzene	0.185934
Boscalid	0.186474
Triacetin	0.186929
Triphenyltin hydroxide	0.187843
Abamectin	0.187999
1,1,2,2-Tetrahydroperfluoro-1-decanol	0.188073
Nitrilotriacetic acid	0.189434
2,2,4-Trimethyl-1,3-pentanediol diisobutyrate	0.189816
Ethylene glycol	0.190015
Sulforaphane	0.190326
Di-tert-butyl peroxide	0.191464
Nitrobenzene	0.191626
Methylparaben	0.192026
Cinmethylin	0.192423
Mancozeb	0.192469
2-Methyl-4,6-dinitrophenol	0.193238
Dicrotophos	0.193565
6-Methylquinoline	0.193717
Acenaphthylene	0.194282
Ethion	0.194561
Propazine	0.194931
2-Ethylhexanoic acid	0.195843
N-Ethyl-3-methylaniline	0.196929
2,4-Di-tert-butylphenol	0.197236
Geranyl acetate	0.198021
Monomethyl phthalate	0.198062
Diethyl butanedioate	0.198807
Diisodecyl hexanedioate	0.198984
Dibromoacetonitrile	0.2002
Fluconazole	0.201037
1,2,4,5-Tetrachlorobenzene	0.201419
AVE9423	0.20206
Sodium benzoate	0.202353
N6-Cyclopentyl adenosine	0.202568
5-azacytidine	0.2026
Stavudine	0.203256
Trelanserin	0.203684
Dimethenamid	0.203739
Ethalfluralin	0.203763
Ethoprop	0.204601
Bendiocarb	0.204736
Benzyl alcohol	0.205105
Imazapyr	0.2052
Thiophanate-methyl	0.206122
Phenobarbital sodium	0.206408
4-Butyrolactone	0.20722
Bis(2-chloroethyl) ether	0.207618
Dioctyl phthalate	0.207986
Diethyl sulfate	0.209129
1-(Hydroxymethyl)-5,5-dimethylhydantoin	0.209845
Glutaraldehyde	0.210481
Methacrylamide	0.210573
Paclobutrazol	0.211538
Triisononyl trimellitate	0.212769
Simazine	0.212934
1,2-Dimethyl-4-nitrobenzene	0.213179
Folic acid	0.214764
YM218	0.215429
Cladribine	0.21559
Malathion	0.216139
N-Methylacetamide	0.216404
1,3-Butanediol	0.216459
Cyazofamid	0.217496
1-Chloro-4-nitrobenzene	0.217618
DRB (5,6 Dichlorobenzinhg…)	0.217925
CP-671305	0.218411
Quinoline	0.2188
Sodium nitrite	0.219356
2-(Hydroxymethyl)-2-nitro-1,3-propanediol	0.21961
Fenofibrate	0.221554
Triethylene glycol diacetate	0.222407
2,2'-[Ethane-1,2-diylbis(oxy)]diethanamine	0.222508
4,4'-Bipyridine	0.222676
CP-283097	0.222813
1,2-Diphenylhydrazine	0.22286
2-Ethoxyethanol	0.224792
Carminic acid	0.225273
Etofenprox	0.22537
Aldrin	0.225498
Formamide	0.225689
Dipentyl phthalate	0.227581
Nonanoic acid	0.227644
5-Ethyl-1-aza-3,7-dioxabicyclo[3.3.0]octane	0.228868
Bis(2-ethylhexyl) nonanedioate	0.22932
Ethyl heptanoate	0.23016
Terbutylazine	0.231851
Flavopiridol	0.23306
Thiabendazole	0.233487
3,4-Diaminotoluene	0.234399
Pyraflufen-ethyl	0.235395
2,6-Dimethylphenol	0.236144
Aldicarb oxime	0.236237
2,4-Dichlorophenoxyacetic acid	0.236404
Butyryl trihexyl citrate	0.23649
2-Chloroethanol	0.236592
Terbufos	0.236844
Diisononyl cyclohexane-1,2-dicarboxylate	0.238328
3-Pyridinecarbonitrile	0.239074
Tefluthrin	0.239687
Safrole	0.240379
Phenol	0.240886
Aplaviroc hydrochloride	0.240889
Malaoxon	0.241794
Diphenylamine	0.241949
Triethyl citrate	0.242925
Boric acid	0.243313
3-Bromo-1-propanol	0.243584
2-tert-Butyl-5-methylphenol	0.243609
2-Methyl-2,4-pentanediol	0.244368
(E)-Anethole	0.244384
Grinstad Soft-N-Safe	0.244489
Trifloxysulfuron-sodium	0.24452
Imazethapyr	0.244709
Butylate	0.245228
C.I. Solvent Yellow 14	0.245262
2,6-Di-tert-butylphenol	0.245718
Hexanedinitrile	0.246024
CP-085958	0.246193
Tolazamide	0.246559
Pirinixic acid	0.247061
Monobenzyl phthalate	0.247429
Levofloxacin	0.247652
1-Tetradecanol	0.247817
Dicofol	0.248986
1-Tetradecene	0.249775
Chlordane	0.250176
S-Bioallethrin	0.250242
Fluometuron	0.250814
2,3-Benzofuran	0.250837
1,2,3-Trichloropropane	0.25184
Forchlorfenuron	0.253311
(2Z)-3,7-Dimethylocta-2,6-dien-1-ol	0.253866
CP-100829	0.25389
Acephate	0.255222
2-tert-Butylphenol	0.255613
Picloram	0.2563
Acetaminophen	0.257431
L-Tartaric acid	0.258142
Prodiamine	0.258745
Methyl 2-aminobenzoate	0.258865
Hexazinone	0.259051
Octanal	0.259818
Ethofumesate	0.263073
2,6-Dinitrotoluene	0.264215
Phosalone	0.266213
Piperazine	0.267815
Valproic acid	0.267904
Cyclohexanone	0.268296
Isopropyl triethanolamine titanate	0.268368
2-Chlorophenol	0.268603
Lindane	0.268818
Dodecyltrimethylammonium chloride	0.26937
2-Chlorotoluene	0.270197
CP-728663	0.270304
Cyclohexylphenylketone	0.271187
Methyl salicylate	0.272803
D-Mannitol	0.274001
Acetyltriethyl citrate	0.2743
Etridiazole	0.274458
Undecane	0.276028
Resorcinol	0.276639
Tetrac	0.27755
Acifluorfen	0.279408
1,3-Benzenedicarboxylic acid	0.28081
Vinclozolin	0.281233
Tris(2-ethylhexyl) trimellitate	0.282529
Phosmet	0.282721
2,4-Dichlorophenol	0.284619
Acetic acid	0.285313
Captafol	0.285627
DEET	0.286541
Pentanal	0.287052
Asulam	0.287091
Clofibrate	0.288079
Trichloroacetic acid	0.288125
1-Decanol	0.288341
Silica	0.28875
Dimethyl terephthalate	0.289274
Sodium L-ascorbate	0.289696
Isophorone	0.290842
Chloroneb	0.294043
EPTC	0.294272
4-Amino-1,2,4-triazole	0.294465
p-Bromodiphenyl ether	0.295188
Azobenzene	0.298546
Sulfluramid	0.299253
Trioctyl trimellitate	0.300662
4-Nonylphenol, branched	0.301587
1,5,9-Cyclododecatriene	0.302984
Symclosene	0.30367
Citronellol	0.304136
Cyclohexanol	0.305694
Butafenacil	0.305969
Atrazine	0.306651
Carabersat	0.311225
Diisobutyl adipate	0.31166
2-Aminoanthraquinone	0.311719
1,4-Dichlorobenzene	0.311919
Biphenyl	0.31206
2,2-Dibromo-3-nitrilopropionamide	0.312201
Clofentezine	0.312367
Dimethyl phthalate	0.31378
Molinate	0.313791
alpha-Isomethylionone	0.314224
SAR 150640	0.317788
Hydrochlorothiazide	0.31809
Thiobencarb	0.319426
N-Nitrosodiphenylamine	0.320147
Disulfoton	0.321071
Dichlobenil	0.321268
p,p'-DDT	0.322343
ICRF193	0.322532
Dichlorprop	0.32277
Diethylene glycol dibenzoate	0.323632
Benzal chloride	0.323725
Clopyralid	0.323853
Sodium saccharin hydrate	0.323891
Dibutyl decanedioate	0.324217
PharmaGSID_48521	0.32444
Acenaphthene	0.324678
6-Methyl-2-thiouracil	0.324913
Chlorpropham	0.325001
Dipropylene glycol monomethyl ether	0.326419
Methidathion	0.326499
p,p'-DDE	0.326829
2-Methoxy-5-methylaniline	0.330072
N-Nitrosodimethylamine	0.330778
Fluorene	0.332637
Benzotrichloride	0.336147
Geraniol	0.336211
Citric acid	0.341073
Cyanuric acid	0.341074
Farglitazar	0.345158
4-Methylaniline	0.348707
Cyclanilide	0.352869
Methyl isothiocyanate	0.353649
Dimethylcarbamoyl chloride	0.355654
Anthracene	0.358016
Benzo(b)fluoranthene	0.358105
Aldicarb	0.36066
DL-AP5	0.361099
Captan	0.362714
Clove leaf oil	0.36394
Heptachlor epoxide	0.366512
1,2-Benzenedicarboxylic acid, di-C9-11-branched alkyl esters, C10-rich	0.368427
Pravastatin sodium	0.369398
Vorinostat (SAHA)	0.371224
Eugenol	0.371264
Styrene oxide	0.373312
Zoxamide	0.374732
4-Chlorobenzotrichloride	0.37494
Pirimiphos-methyl	0.375665
Di(propylene glycol) dibenzoate	0.376254
1-Hexadecanol	0.376808
Pentadecane	0.377298
Acetophenone	0.378294
Butralin	0.378335
1-[3-(Triethoxysilyl)propyl]urea	0.379176
p-Cymene	0.379883
Tetrodotoxin (TTX)	0.380624
Dichlorvos	0.382613
PFBS-K	0.384836
1,3-Diisopropylbenzene	0.386704
Pyrithiobac-sodium	0.386706
FD&C Yellow 6	0.389573
4-Nitrobenzoic acid	0.390262
Diethylene glycol monomethyl ether	0.390731
2,3,6-Trimethylphenol	0.393004
Milbemectin (mixture of 70% Milbemcin A4, 30% Milbemycin A3)	0.402281
Methenamine	0.406963
3,4-Dichloronitrobenzene	0.408914
2-Anisidine	0.411628
Flufenpyr-ethyl	0.415019
Amitraz	0.418068
Butanoic acid	0.41898
N,N-Diethylaniline	0.421935
Terbacil	0.42334
Isoxaflutole	0.423489
Chloramben	0.424106
Triclopyr	0.424833
Hexanedioic acid	0.425154
Paraquat	0.429491
Sulfasalazine	0.429805
N-Nitrosodiethylamine	0.432112
FD&C Yellow 5	0.434583
Pentyl acetate	0.436502
Pentaerythritol	0.436803
Penoxsulam	0.437616
Scopolamine	0.438197
1,3-Dichloro-2-propanol	0.439188
Mesotrione	0.443457
Allura Red C.I.16035	0.446981
Ethanolamine	0.452142
PharmaGSID_47333	0.460179
Oxytetracycline dihydrate	0.46047
Thiram	0.460948
UTP	0.464275
Parathion	0.469247
Cymoxanil	0.472683
Fluazifop-butyl	0.47291
Quinclorac	0.47595
Naphthalene	0.47987
Cloprop	0.496398
2-Mercaptobenzothiazole	0.505485
Di(2-ethylhexyl) adipate	0.506756
Curcumin	0.515186
1,3-Dichlorobenzene	0.517538
Tebuthiuron	0.530997
Diclofop-methyl	0.532976
PFOA	0.536676
Folpet	0.539254
Glyphosate	0.557687
PFHxA	0.58097
Methamidophos	0.582259
Diethanolamine	0.588064
Fenitrothion	0.592757
Thiodicarb	0.593458
Niclosamide	0.600276
Monobutyl phthalate	0.65475
Clopyralid-olamine	0.66246
Methylene bis(thiocyanate)	0.729637
Triflumizole	0.735142
PharmaGSID_48505	1.25211
MG132	1.3428
LiCl (Act)	1.59828
VPA (Act)	1.88436
CHIR99021 (CT99021)	3.52394

## Sheet: SMILES
Chemical name	SMILES
(+/-)JQ1	CC1=C(SC2=C1C(=NC(C3=NN=C(N32)C)CC(=O)OC(C)(C)C)C4=CC=C(C=C4)Cl)C
(2Z)-3,7-Dimethylocta-2,6-dien-1-ol	CC(C)=CCC\C(C)=C/CO
(E)-Anethole	COC1=CC=C(\C=C\C)C=C1
1-(Hydroxymethyl)-5,5-dimethylhydantoin	CC1(C)N(CO)C(=O)NC1=O
1-[3-(Triethoxysilyl)propyl]urea	CCO[Si](CCCNC(N)=O)(OCC)OCC
1-Benzylquinolinium chloride	[Cl-].C(C1=CC=CC=C1)[N+]1=C2C=CC=CC2=CC=C1
1-Chloro-4-nitrobenzene	[O-][N+](=O)C1=CC=C(Cl)C=C1
1-Decanol	CCCCCCCCCCO
1-Dodecanol	CCCCCCCCCCCCO
1-Dodecyl-2-pyrrolidinone	CCCCCCCCCCCCN1CCCC1=O
1-Hexadecanol	CCCCCCCCCCCCCCCCO
1-Hydroxypyrene	OC1=C2C=CC3=CC=CC4=CC=C(C=C1)C2=C34
1-Methoxy-2-propanol	COCC(C)O
1-Methylnaphthalene	CC1=C2C=CC=CC2=CC=C1
1-Octanol	CCCCCCCCO
1-Pentadecanol	CCCCCCCCCCCCCCCO
1-Tetradecanol	CCCCCCCCCCCCCCO
1-Tetradecene	CCCCCCCCCCCCC=C
1-Tridecanol	CCCCCCCCCCCCCO
1-Undecanol	CCCCCCCCCCCO
1,1,2,2-Tetrahydroperfluoro-1-decanol	OCCC(F)(F)C(F)(F)C(F)(F)C(F)(F)C(F)(F)C(F)(F)C(F)(F)C(F)(F)F
1,2-Benzenedicarboxaldehyde	O=CC1=CC=CC=C1C=O
1,2-Benzisothiazolin-3-one	O=C1NSC2=C1C=CC=C2
1,2-Dichlorobenzene	ClC1=C(Cl)C=CC=C1
1,2-Dimethyl-3-nitrobenzene	CC1=CC=CC(=C1C)[N+]([O-])=O
1,2-Dimethyl-4-nitrobenzene	CC1=CC=C(C=C1C)[N+]([O-])=O
1,2-Dinitrobenzene	[O-][N+](=O)C1=C(C=CC=C1)[N+]([O-])=O
1,2-Diphenylhydrazine	N(NC1=CC=CC=C1)C1=CC=CC=C1
1,2-Phenylenediamine	NC1=C(N)C=CC=C1
1,2-Propylene glycol	CC(O)CO
1,2,3-Benzotriazole	N1N=NC2=C1C=CC=C2
1,2,3-Trichlorobenzene	ClC1=CC=CC(Cl)=C1Cl
1,2,3-Trichloropropane	ClCC(Cl)CCl
1,2,4-Trichlorobenzene	ClC1=CC(Cl)=C(Cl)C=C1
1,2,4-Trimethylbenzene	CC1=CC(C)=C(C)C=C1
1,2,4,5-Tetrachlorobenzene	ClC1=CC(Cl)=C(Cl)C=C1Cl
1,3-Benzenediamine	NC1=CC(N)=CC=C1
1,3-Benzenedicarboxylic acid	OC(=O)C1=CC(=CC=C1)C(O)=O
1,3-Butanediol	CC(O)CCO
1,3-Dibromo-5,5-dimethylhydantoin	CC1(C)N(Br)C(=O)N(Br)C1=O
1,3-Dichloro-2-propanol	OC(CCl)CCl
1,3-Dichloro-5,5-dimethylhydantoin	CC1(C)N(Cl)C(=O)N(Cl)C1=O
1,3-Dichlorobenzene	ClC1=CC(Cl)=CC=C1
1,3-Diisopropylbenzene	CC(C)C1=CC(=CC=C1)C(C)C
1,3-Dinitrobenzene	[O-][N+](=O)C1=CC(=CC=C1)[N+]([O-])=O
1,3-Diphenylguanidine	N=C(NC1=CC=CC=C1)NC1=CC=CC=C1
1,3-Propane sultone	O=S1(=O)CCCO1
1,3,5-Trimethylbenzene	CC1=CC(C)=CC(C)=C1
1,4-Dichlorobenzene	ClC1=CC=C(Cl)C=C1
1,5-Naphthalenediamine	NC1=CC=CC2=C(N)C=CC=C12
1,5,9-Cyclododecatriene	C1CC=CCCC=CCCC=C1
10-Undecenoic acid	OC(=O)CCCCCCCCC=C
17-beta-estradiol	CC12CCC3C(C1CCC2O)CCC4=C3C=CC(=C4)O
17-Methyltestosterone	C[C@]1(O)CC[C@H]2[C@@H]3CCC4=CC(=O)CC[C@]4(C)[C@H]3CC[C@]12C
17alpha-Estradiol	C[C@]12CC[C@H]3[C@@H](CCC4=C3C=CC(O)=C4)[C@@H]1CC[C@H]2O
17alpha-Ethinylestradiol	C[C@]12CC[C@H]3[C@@H](CCC4=CC(O)=CC=C34)[C@@H]1CC[C@@]2(O)C#C
17alpha-Hydroxyprogesterone	CC(=O)[C@@]1(O)CC[C@H]2[C@@H]3CCC4=CC(=O)CC[C@]4(C)[C@H]3CC[C@]12C
17beta-Estradiol	C[C@]12CC[C@H]3[C@@H](CCC4=CC(O)=CC=C34)[C@@H]1CC[C@@H]2O
17beta-Trenbolone	C[C@]12C=CC3=C4CCC(=O)C=C4CC[C@H]3[C@@H]1CC[C@@H]2O
1H-1,2,4-Triazole	N1C=NC=N1
1H,1H,2H,2H-Perfluorooctyl iodide	FC(F)(F)C(F)(F)C(F)(F)C(F)(F)C(F)(F)C(F)(F)CCI
2-(2-Butoxyethoxy)ethanol	CCCCOCCOCCO
2-(2-Ethoxyethoxy)ethanol	CCOCCOCCO
2-(Butan-2-yl)phenol	CCC(C)C1=C(O)C=CC=C1
2-(Hexyloxy)ethanol	CCCCCCOCCO
2-(Hydroxymethyl)-2-nitro-1,3-propanediol	OCC(CO)(CO)[N+]([O-])=O
2-(Thiocyanomethylthio)benzothiazole	N#CSCSC1=NC2=CC=CC=C2S1
2-[2-(2-Ethoxyethoxy)ethoxy]ethanol	CCOCCOCCOCCO
2-Amino-5-azotoluene	CC1=C(N)C=CC(=C1)N=NC1=C(C)C=CC=C1
2-Aminoanthraquinone	NC1=CC=C2C(=O)C3=C(C=CC=C3)C(=O)C2=C1
2-Anisidine	COC1=CC=CC=C1N
2-Benzylideneoctanal	CCCCCCC(C=O)=CC1=CC=CC=C1
2-Butanone oxime	CCC(C)=NO
2-Butoxyethanol	CCCCOCCO
2-Chloroacetophenone	ClCC(=O)C1=CC=CC=C1
2-Chloroethanol	OCCCl
2-Chlorophenol	OC1=CC=CC=C1Cl
2-Chlorotoluene	CC1=C(Cl)C=CC=C1
2-Ethoxyethanol	CCOCCO
2-Ethoxyethyl acetate	CCOCCOC(C)=O
2-Ethyl-1-hexanol	CCCCC(CC)CO
2-Ethylhexanoic acid	CCCCC(CC)C(O)=O
2-Mercaptobenzothiazole	SC1=NC2=C(S1)C=CC=C2
2-Methoxy-5-methylaniline	COC1=CC=C(C)C=C1N
2-Methoxy-5-nitroaniline	COC1=C(N)C=C(C=C1)[N+]([O-])=O
2-Methoxyethanol	COCCO
2-Methyl-2,4-pentanediol	CC(O)CC(C)(C)O
2-Methyl-4,6-dinitrophenol	CC1=C(O)C(=CC(=C1)[N+]([O-])=O)[N+]([O-])=O
2-Methyl-5-nitroaniline	CC1=C(N)C=C(C=C1)[N+]([O-])=O
2-Methylaniline	CC1=C(N)C=CC=C1
2-Naphthalenol	OC1=CC2=C(C=CC=C2)C=C1
2-Naphthylamine	NC1=CC2=C(C=CC=C2)C=C1
2-Nitrotoluene	CC1=CC=CC=C1[N+]([O-])=O
2-Norbornene-5,6-dicarboxylic anhydride	O=C1OC(=O)C2C3CC(C=C3)C12
2-Phenoxyethanol	OCCOC1=CC=CC=C1
2-Phenylphenol	OC1=C(C=CC=C1)C1=CC=CC=C1
2-tert-Butyl-4-ethylphenol	CCC1=CC(=C(O)C=C1)C(C)(C)C
2-tert-Butyl-4-methoxyphenol	COC1=CC=C(O)C(=C1)C(C)(C)C
2-tert-Butyl-5-methylphenol	CC1=CC(O)=C(C=C1)C(C)(C)C
2-tert-Butylphenol	CC(C)(C)C1=C(O)C=CC=C1
2,2-Bis(4-hydroxyphenyl)-1,1,1-trichloroethane	OC1=CC=C(C=C1)C(C1=CC=C(O)C=C1)C(Cl)(Cl)Cl
2,2-Bis(bromomethyl)-1,3-propanediol	OCC(CO)(CBr)CBr
2,2-Dibromo-3-nitrilopropionamide	NC(=O)C(Br)(Br)C#N
2,2,4-Trimethyl-1,3-pentanediol diisobutyrate	CC(C)C(OC(=O)C(C)C)C(C)(C)COC(=O)C(C)C
2,2'-[Ethane-1,2-diylbis(oxy)]diethanamine	NCCOCCOCCN
2,2',4,4'-Tetrahydroxybenzophenone	OC1=CC(O)=C(C=C1)C(=O)C1=CC=C(O)C=C1O
2,3-Benzofuran	O1C=CC2=C1C=CC=C2
2,3-Diaminotoluene	CC1=C(N)C(N)=CC=C1
2,3-Dinitrotoluene	CC1=CC=CC(=C1[N+]([O-])=O)[N+]([O-])=O
2,3,6-Trimethylphenol	CC1=CC=C(C)C(O)=C1C
2,4-Bis(1-methyl-1-phenylethyl)phenol	CC(C)(C1=CC=CC=C1)C1=CC(=C(O)C=C1)C(C)(C)C1=CC=CC=C1
2,4-Bis(2-methylbutan-2-yl)phenol	CCC(C)(C)C1=CC(=C(O)C=C1)C(C)(C)CC
2,4-DB	OC(=O)CCCOC1=CC=C(Cl)C=C1Cl
2,4-Di-tert-butylphenol	CC(C)(C)C1=CC(=C(O)C=C1)C(C)(C)C
2,4-Diaminotoluene	CC1=C(N)C=C(N)C=C1
2,4-Dichlorophenol	OC1=C(Cl)C=C(Cl)C=C1
2,4-Dichlorophenoxyacetic acid	OC(=O)COC1=C(Cl)C=C(Cl)C=C1
2,4-Dimethylphenol	CC1=CC(C)=C(O)C=C1
2,4-Dinitrophenol	OC1=C(C=C(C=C1)[N+]([O-])=O)[N+]([O-])=O
2,4-Dinitrotoluene	CC1=C(C=C(C=C1)[N+]([O-])=O)[N+]([O-])=O
2,4,5-Trichlorophenol	OC1=C(Cl)C=C(Cl)C(Cl)=C1
2,4,6-Trichlorophenol	OC1=C(Cl)C=C(Cl)C=C1Cl
2,4,6-Trimethylphenol	CC1=CC(C)=C(O)C(C)=C1
2,4,6-Tris(tert-butyl)phenol	CC(C)(C)C1=CC(=C(O)C(=C1)C(C)(C)C)C(C)(C)C
2,4,7,9-Tetramethyl-5-decyne-4,7-diol	CC(C)CC(C)(O)C#CC(C)(O)CC(C)C
2,5-Di-tert-butylbenzene-1,4-diol	CC(C)(C)C1=CC(O)=C(C=C1O)C(C)(C)C
2,5-Dimethyl-2,5-di-(tert-butylperoxy)hexane	CC(C)(C)OOC(C)(C)CCC(C)(C)OOC(C)(C)C
2,5-Dimethylphenol	CC1=CC(O)=C(C)C=C1
2,6-Di-tert-butylphenol	CC(C)(C)C1=CC=CC(=C1O)C(C)(C)C
2,6-Diethylaniline	CCC1=CC=CC(CC)=C1N
2,6-Dimethylaniline	CC1=CC=CC(C)=C1N
2,6-Dimethylphenol	CC1=CC=CC(C)=C1O
2,6-Dinitrotoluene	CC1=C(C=CC=C1[N+]([O-])=O)[N+]([O-])=O
2,6,10-Trimethyl-2,6,10-triazaundecane	CN(C)CCCN(C)CCCN(C)C
2',3'-Dideoxyinosine	OC[C@@H]1CC[C@@H](O1)N1C=NC2=C1N=CNC2=O
3-Bromo-1-propanol	OCCCBr
3-Hydroxyfluorene	OC1=CC2=C(CC3=CC=CC=C23)C=C1
3-Iodo-2-propynyl-N-butylcarbamate	CCCCNC(=O)OCC#CI
3-Methylaniline	CC1=CC(N)=CC=C1
3-Methylbutyl acetate	CC(C)CCOC(C)=O
3-Nitrotoluene	CC1=CC(=CC=C1)[N+]([O-])=O
3-Phenoxybenzoic acid	OC(=O)C1=CC(OC2=CC=CC=C2)=CC=C1
3-Pyridinecarbonitrile	N#CC1=CN=CC=C1
3,3,4,4,5,5,6,6,7,7,8,8,8-Tridecafluorooctan-1-ol	OCCC(F)(F)C(F)(F)C(F)(F)C(F)(F)C(F)(F)C(F)(F)F
3,3'-Dimethoxybenzidine	COC1=CC(=CC=C1N)C1=CC(OC)=C(N)C=C1
3,3'-Dimethoxybenzidine dihydrochloride	Cl.Cl.COC1=CC(=CC=C1N)C1=CC=C(N)C(OC)=C1
3,3'-Dimethylbenzidine	CC1=CC(=CC=C1N)C1=CC=C(N)C(C)=C1
3,3',5,5'-Tetrabromobisphenol A	CC(C)(C1=CC(Br)=C(O)C(Br)=C1)C1=CC(Br)=C(O)C(Br)=C1
3,4-Diaminotoluene	CC1=CC=C(N)C(N)=C1
3,4-Dichloronitrobenzene	[O-][N+](=O)C1=CC=C(Cl)C(Cl)=C1
3,4-Dimethylphenol	CC1=C(C)C=C(O)C=C1
3,5,3'-Triiodothyronine	N[C@@H](CC1=CC(I)=C(OC2=CC(I)=C(O)C=C2)C(I)=C1)C(O)=O
3,7-Dimethyl-2,6-octadienal	CC(C)=CCCC(C)=CC=O
3'-Azido-3'-deoxythymidine	CC1=CN([C@H]2C[C@H](N=[N+]=[N-])[C@@H](CO)O2)C(=O)NC1=O
4-(1,1,3,3-Tetramethylbutyl)phenol	CC(C)(C)CC(C)(C)C1=CC=C(O)C=C1
4-(2-Methylbutan-2-yl)cyclohexanol	CCC(C)(C)C1CCC(O)CC1
4-(2-Methylbutan-2-yl)phenol	CCC(C)(C)C1=CC=C(O)C=C1
4-(Butan-2-yl)phenol	CCC(C)C1=CC=C(O)C=C1
4-Amino-1,2,4-triazole	NN1C=NN=C1
4-Aminoazobenzene	NC1=CC=C(C=C1)\N=N\C1=CC=CC=C1
4-Aminobenzoic acid	NC1=CC=C(C=C1)C(O)=O
4-Aminofolic acid	NC1=NC(N)=C2N=C(CNC3=CC=C(C=C3)C(=O)N[C@@H](CCC(O)=O)C(O)=O)C=NC2=N1
4-Androstene-3,17-dione	C[C@]12CC[C@H]3[C@@H](CCC4=CC(=O)CC[C@]34C)[C@@H]1CCC2=O
4-Butyrolactone	O=C1CCCO1
4-Chloro-1,2-diaminobenzene	NC1=C(N)C=C(Cl)C=C1
4-Chloro-3-methylphenol	CC1=C(Cl)C=CC(O)=C1
4-Chloroaniline	NC1=CC=C(Cl)C=C1
4-Chlorobenzotrichloride	ClC1=CC=C(C=C1)C(Cl)(Cl)Cl
4-Chlorotoluene	CC1=CC=C(Cl)C=C1
4-Cumylphenol	CC(C)(C1=CC=CC=C1)C1=CC=C(O)C=C1
4-Cyclohexylcyclohexanol	OC1CCC(CC1)C1CCCCC1
4-Cyclohexylcyclohexanone	O=C1CCC(CC1)C1CCCCC1
4-Ethyloct-1-yn-3-ol	CCCCC(CC)C(O)C#C
4-Heptylphenol	CCCCCCCC1=CC=C(O)C=C1
4-Hexylresorcinol	CCCCCCC1=C(O)C=C(O)C=C1
4-Hydroxy-3-methoxybenzaldehyde	COC1=C(O)C=CC(C=O)=C1
4-Hydroxytamoxifen	CCC(=C(C1=CC=C(O)C=C1)C1=CC=C(OCCN(C)C)C=C1)C1=CC=CC=C1
4-Methyl-2-pentanol	CC(C)CC(C)O
4-Methylaniline	CC1=CC=C(N)C=C1
4-Nitroaniline	NC1=CC=C(C=C1)[N+]([O-])=O
4-Nitrobenzoic acid	OC(=O)C1=CC=C(C=C1)[N+]([O-])=O
4-Nitrophenol	OC1=CC=C(C=C1)[N+]([O-])=O
4-Nitrotoluene	CC1=CC=C(C=C1)[N+]([O-])=O
4-Nonylphenol	CCCCCCCCCC1=CC=C(O)C=C1
4-Nonylphenol, branched	CCCCCCCCCC1=CC=C(C=C1)O
4-Octylphenol	CCCCCCCCC1=CC=C(O)C=C1
4-Pentylaniline	CCCCCC1=CC=C(N)C=C1
4-tert-Butylphenol	CC(C)(C)C1=CC=C(O)C=C1
4-Vinyl-1-cyclohexene dioxide	C1OC1C1CCC2OC2C1
4,4'-Bipyridine	C1=CC(=CC=N1)C1=CC=NC=C1
4,4'-Methylenebis(2-methylaniline)	CC1=C(N)C=CC(CC2=CC(C)=C(N)C=C2)=C1
4,4'-Methylenebis(N,N-dimethylaniline)	CN(C)C1=CC=C(CC2=CC=C(C=C2)N(C)C)C=C1
4,4'-Methylenedianiline	NC1=CC=C(CC2=CC=C(N)C=C2)C=C1
4,4'-Oxydianiline	NC1=CC=C(OC2=CC=C(N)C=C2)C=C1
4,4'-Sulfonylbis[2-(prop-2-en-1-yl)phenol]	OC1=C(CC=C)C=C(C=C1)S(=O)(=O)C1=CC(CC=C)=C(O)C=C1
4,4',4"-Ethane-1,1,1-triyltriphenol	CC(C1=CC=C(O)C=C1)(C1=CC=C(O)C=C1)C1=CC=C(O)C=C1
5-Amino-2-methylphenol	CC1=C(O)C=C(N)C=C1
5-azacytidine	NC1=NC(=O)N(C=N1)[C@@H]1O[C@H](CO)[C@@H](O)[C@H]1O
5-Chloro-2-methyl-3(2H)-isothiazolone	CN1SC(Cl)=CC1=O
5-Ethyl-1-aza-3,7-dioxabicyclo[3.3.0]octane	CCC12COCN1COC2
5-Fluorouracil	FC1=CNC(=O)NC1=O
5-Heptyldihydro-2(3H)-furanone	CCCCCCCC1CCC(=O)O1
5,5-Dimethylhydantoin	CC1(C)NC(=O)NC1=O
5,5-Diphenylhydantoin	O=C1NC(=O)C(N1)(C1=CC=CC=C1)C1=CC=CC=C1
5alpha-Dihydrotestosterone	C[C@]12CC[C@H]3[C@@H](CC[C@H]4CC(=O)CC[C@]34C)[C@@H]1CC[C@@H]2O
5HPP-33	CC(C)C1=CC=CC(C(C)C)=C1N1C(=O)C2=C(C=C(O)C=C2)C1=O
6-Methyl-2-thiouracil	CC1=CC(=O)NC(=S)N1
6-Methylquinoline	CC1=CC2=CC=CN=C2C=C1
6-Propyl-2-thiouracil	CCCC1=CC(=O)NC(=S)N1
6-Thioguanine	NC1=NC2=C(NC=N2)C(=S)N1
7,12-Dimethylbenz(a)anthracene	CC1=C2C=CC=CC2=C(C)C2=C3C=CC=CC3=CC=C12
8-Hydroxyquinoline	OC1=CC=CC2=CC=CN=C12
9-Phenanthrol	OC1=CC2=C(C=CC=C2)C2=CC=CC=C12
Abamectin	CCC(C)C1C(C=CC2(O1)CC3CC(O2)CC=C(C(C(C=CC=C4COC5C4(C(C=C(C5O)C)C(=O)O3)O)C)OC6CC(C(C(O6)C)OC7CC(C(C(O7)C)O)OC)OC)C)C
Acenaphthene	C1CC2=C3C1=CC=CC3=CC=C2
Acenaphthylene	C1=CC2=C3C1=CC=CC3=CC=C2
Acephate	COP(=O)(NC(C)=O)SC
Acetamide	CC(N)=O
Acetaminophen	CC(=O)NC1=CC=C(O)C=C1
Acetamiprid	CN(CC1=CN=C(Cl)C=C1)C(\C)=N\C#N
Acetic acid	CC(O)=O
Acetochlor	CCOCN(C(=O)CCl)C1=C(CC)C=CC=C1C
Acetophenone	CC(=O)C1=CC=CC=C1
Acetyl tributyl citrate	CCCCOC(=O)CC(CC(=O)OCCCC)(OC(C)=O)C(=O)OCCCC
Acetyltriethyl citrate	CCOC(=O)CC(CC(=O)OCC)(OC(C)=O)C(=O)OCC
Acibenzolar-S-methyl	CSC(=O)C1=CC=CC2=C1SN=N2
Acifluorfen	OC(=O)C1=C(C=CC(OC2=CC=C(C=C2Cl)C(F)(F)F)=C1)[N+]([O-])=O
Acrylamide	NC(=O)C=C
Alachlor	CCC1=CC=CC(CC)=C1N(COC)C(=O)CCl
Aldicarb	CNC(=O)ON=CC(C)(C)SC
Aldicarb oxime	CSC(C)(C)C=NO
Aldrin	ClC1=C(Cl)[C@]2(Cl)[C@@H]3[C@@H]4C[C@@H](C=C4)[C@@H]3[C@@]1(Cl)C2(Cl)Cl
all-trans-Retinoic acid	C\C(\C=C\C1=C(C)CCCC1(C)C)=C/C=C/C(/C)=C/C(O)=O
Allethrin	CC(C)=CC1C(C(=O)OC2CC(=O)C(CC=C)=C2C)C1(C)C
Allura Red C.I.16035	[Na+].[Na+].COC1=C(C=C(C)C(=C1)S([O-])(=O)=O)\N=N\C1=C2C=CC(=CC2=CC=C1O)S([O-])(=O)=O
alpha-Cyclodextrin	OC[C@H]1O[C@@H]2O[C@@H]3[C@@H](CO)O[C@H](O[C@@H]4[C@@H](CO)O[C@H](O[C@@H]5[C@@H](CO)O[C@H](O[C@@H]6[C@@H](CO)O[C@H](O[C@@H]7[C@@H](CO)O[C@H](O[C@H]1[C@H](O)[C@H]2O)[C@H](O)[C@H]7O)[C@H](O)[C@H]6O)[C@H](O)[C@H]5O)[C@H](O)[C@H]4O)[C@H](O)[C@H]3O
alpha-Isomethylionone	CC(=O)C(\C)=C\C1C(C)=CCCC1(C)C
Ametryn	CCNC1=NC(SC)=NC(NC(C)C)=N1
Amiodarone hydrochloride	Cl.CCCCC1=C(C(=O)C2=CC(I)=C(OCCN(CC)CC)C(I)=C2)C2=C(O1)C=CC=C2
Amitraz	CN(\C=N\C1=C(C)C=C(C)C=C1)\C=N\C1=C(C)C=C(C)C=C1
Ammonium carbamate	[NH4+].NC([O-])=O
Anilazine	ClC1=CC=CC=C1NC1=NC(Cl)=NC(Cl)=N1
Anthracene	C1=CC2=CC3=C(C=CC=C3)C=C2C=C1
Anthralin	OC1=C2C(CC3=CC=CC(O)=C3C2=O)=CC=C1
Aplaviroc hydrochloride	Cl.CCCCN1C(=O)[C@H](NC(=O)C11CCN(CC2=CC=C(OC3=CC=C(C=C3)C(O)=O)C=C2)CC1)[C@H](O)C1CCCCC1
Aspirin	CC(=O)OC1=C(C=CC=C1)C(O)=O
Asulam	COC(=O)NS(=O)(=O)C1=CC=C(N)C=C1
Atrazine	CCNC1=NC(NC(C)C)=NC(Cl)=N1
AVE2865	OC(=O)C1CCN(CC1)C1=C(NC(=O)NC(=O)C2=CC(F)=C(F)C=C2Cl)C=C(F)C=C1
AVE3247	[Na+].[O-]C(=O)C1=CC=C2N(CC3=NOC(=C3)C3=CC=C(Cl)S3)C(=NC2=C1)C(=O)NC1CCN(CC1)C1CC1
AVE3295	[Na+].CC[C@H](NC(=O)C1=C([N-]S(=O)(=O)C2=CC=CC3=CC=CN=C23)C=CC(F)=C1)C1=CC=CC=C1
AVE5638	NCC1=CC=CC(=C1)C1CCN(CC1)C(=O)C1=CC=C(O1)C#CC1=CC=CC=C1F
AVE6324	Cl.CCOC(=O)O[C@H](C)OC(=O)C1=CC=C2N(CC3=NOC(=C3)C3=CC=C(Cl)S3)C(=CC2=C1)C(=O)NC1CCN(CC1)C(C)C
AVE8923	Cl.CCCOC1=C(Br)C(C)=C(S1)C(=O)N1CCC(CC1)C1=CC(CN)=CC=C1F
AVE9423	OC(=O)C1=CC=CC=C1N1C=C(C(O)=O)C(=O)C2=C1C=C(Cl)C(NC1=C(F)C=C(F)C=C1Cl)=C2
Azamethiphos	COP(=O)(OC)SCN1C(=O)OC2=CC(Cl)=CN=C12
Azathioprine	CN1C=NC(=C1SC1=NC=NC2=C1NC=N2)[N+]([O-])=O
Azinphos-methyl	COP(=S)(OC)SCN1N=NC2=C(C=CC=C2)C1=O
Azobenzene	C1=CC=C(C=C1)N=NC1=CC=CC=C1
Azoxystrobin	CO\C=C(\C(=O)OC)C1=CC=CC=C1OC1=CC(OC2=CC=CC=C2C#N)=NC=N1
Bardoxalone-methyl	CC1(CCC2(CCC3(C(C2C1)C(=O)C=C4C3(CCC5C4(C=C(C(=O)C5(C)C)C#N)C)C)C)C(=O)OC)C
Bendiocarb	CNC(=O)OC1=CC=CC2=C1OC(C)(C)O2
Benfluralin	CCCCN(CC)C1=C(C=C(C=C1[N+]([O-])=O)C(F)(F)F)[N+]([O-])=O
Benodanil	IC1=C(C=CC=C1)C(=O)NC1=CC=CC=C1
Benomyl	CCCCNC(=O)N1C(NC(=O)OC)=NC2=C1C=CC=C2
Bensulide	CC(C)OP(=S)(OC(C)C)SCCNS(=O)(=O)C1=CC=CC=C1
Bentazone	CC(C)N1C(=O)C2=C(NS1(=O)=O)C=CC=C2
Benz(a)anthracene	C1=CC2=C(C=C1)C=C1C(C=CC3=C1C=CC=C3)=C2
Benzal chloride	ClC(Cl)C1=CC=CC=C1
Benzidine	NC1=CC=C(C=C1)C1=CC=C(N)C=C1
Benzo(b)fluoranthene	C1=CC2=C(C=C1)C1=CC3=C(C=CC=C3)C3=C1C2=CC=C3
Benzoic acid	OC(=O)C1=CC=CC=C1
Benzophenone	O=C(C1=CC=CC=C1)C1=CC=CC=C1
Benzotrichloride	ClC(Cl)(Cl)C1=CC=CC=C1
Benzyl alcohol	OCC1=CC=CC=C1
Benzyl butyl phthalate	CCCCOC(=O)C1=CC=CC=C1C(=O)OCC2=CC=CC=C2
Benzyloctyl adipate	CCCCC(CC)COC(=O)CCCCC(=O)OCC1=CC=CC=C1
Besonprodil	FC1=CC=C(CC2CCN(CCS(=O)C3=CC=C4NC(=O)OC4=C3)CC2)C=C1
beta-Hexachlorocyclohexane	Cl[C@H]1[C@H](Cl)[C@@H](Cl)[C@H](Cl)[C@@H](Cl)[C@@H]1Cl
Bifenazate	COC1=C(NNC(=O)OC(C)C)C=C(C=C1)C1=CC=CC=C1
Bifenthrin	CC1=C(C=CC=C1COC(=O)[C@H]1[C@@H](\C=C(/Cl)C(F)(F)F)C1(C)C)C1=CC=CC=C1
Biphenyl	C1=CC=C(C=C1)C1=CC=CC=C1
Bis(2-chloroethyl) ether	ClCCOCCCl
Bis(2-ethylhexyl) decanedioate	CCCCC(CC)COC(=O)CCCCCCCCC(=O)OCC(CC)CCCC
Bis(2-ethylhexyl) nonanedioate	CCCCC(CC)COC(=O)CCCCCCCC(=O)OCC(CC)CCCC
Bis(2-ethylhexyl) terephthalate	CCCCC(CC)COC(=O)C1=CC=C(C=C1)C(=O)OCC(CC)CCCC
Bis(2-methoxyethyl) ether	COCCOCCOC
Bisphenol A	CC(C)(C1=CC=C(O)C=C1)C1=CC=C(O)C=C1
Bisphenol AF	OC1=CC=C(C=C1)C(C1=CC=C(O)C=C1)(C(F)(F)F)C(F)(F)F
Bisphenol B	CCC(C)(C1=CC=C(O)C=C1)C1=CC=C(O)C=C1
Boric acid	OB(O)O
Boscalid	ClC1=CC=C(C=C1)C1=C(NC(=O)C2=C(Cl)N=CC=C2)C=CC=C1
Bromacil	CCC(C)N1C(=O)NC(C)=C(Br)C1=O
Bromoxynil	OC1=C(Br)C=C(C=C1Br)C#N
Bronopol	OCC(Br)(CO)[N+]([O-])=O
Buprofezin	CC(C)N1C(SCN(C1=O)C1=CC=CC=C1)=NC(C)(C)C
Busulfan	CS(=O)(=O)OCCCCOS(C)(=O)=O
Butachlor	CCCCOCN(C(=O)CCl)C1=C(CC)C=CC=C1CC
Butafenacil	CN1C(=O)N(C(=O)C=C1C(F)(F)F)C1=CC(C(=O)OC(C)(C)C(=O)OCC=C)=C(Cl)C=C1
Butam	CC(C)N(CC1=CC=CC=C1)C(=O)C(C)(C)C
Butanoic acid	CCCC(O)=O
Butralin	CCC(C)NC1=C(C=C(C=C1[N+]([O-])=O)C(C)(C)C)[N+]([O-])=O
Butyl benzoate	CCCCOC(=O)C1=CC=CC=C1
Butylate	CCSC(=O)N(CC(C)C)CC(C)C
Butylbenzene	CCCCC1=CC=CC=C1
Butylparaben	CCCCOC(=O)C1=CC=C(O)C=C1
Butyryl trihexyl citrate	CCCCCCOC(=O)CC(CC(=O)OCCCCCC)(OC(=O)CCC)C(=O)OCCCCCC
C.I. Solvent Yellow 14	OC1=CC=C2C=CC=CC2=C1\N=N\C1=CC=CC=C1
C59 (inh)	CC1=NC=CC(=C1)C2=CC=C(C=C2)CC(=O)NC3=CC=C(C=C3)C4=CN=CC=C4
Caffeine	CN1C=NC2=C1C(=O)N(C)C(=O)N2C
Candoxatril	COCCOC[C@H](CC1(CCCC1)C(=O)N[C@H]1CC[C@H](CC1)C(O)=O)C(=O)OC1=CC2=C(CCC2)C=C1
Caprolactam	O=C1CCCCCN1
Captafol	ClC(Cl)C(Cl)(Cl)SN1C(=O)C2CC=CCC2C1=O
Captan	ClC(Cl)(Cl)SN1C(=O)C2CC=CCC2C1=O
Carabersat	CC(=O)C1=CC2=C(OC(C)(C)[C@H](O)[C@H]2NC(=O)C2=CC=C(F)C=C2)C=C1
Carbamazepine	NC(=O)N1C2=CC=CC=C2C=CC2=C1C=CC=C2
Carbaryl	CNC(=O)OC1=C2C=CC=CC2=CC=C1
Carbendazim	COC(=O)NC1=NC2=CC=CC=C2N1
Carbofuran	CNC(=O)OC1=CC=CC2=C1OC(C)(C)C2
Carbosulfan	CCCCN(CCCC)SN(C)C(=O)OC1=C2OC(C)(C)CC2=CC=C1
Carboxin	CC1=C(SCCO1)C(=O)NC1=CC=CC=C1
Carfentrazone-ethyl	CCOC(=O)C(Cl)CC1=C(Cl)C=C(F)C(=C1)N1N=C(C)N(C(F)F)C1=O
Cariporide mesylate	CS(O)(=O)=O.CC(C)C1=CC=C(C=C1S(C)(=O)=O)C(=O)N=C(N)N
Carminic acid	CC1=C2C(=O)C3=C(C(O)=C(O)C([C@@H]4O[C@H](CO)[C@@H](O)[C@H](O)[C@H]4O)=C3O)C(=O)C2=CC(O)=C1C(O)=O
Catechol	OC1=C(O)C=CC=C1
Celecoxib	CC1=CC=C(C=C1)C1=CC(=NN1C1=CC=C(C=C1)S(N)(=O)=O)C(F)(F)F
CHIR99021 (CT99021)	CC1=CN=C(N1)C2=CN=C(N=C2C3=C(C=C(C=C3)Cl)Cl)NCCNC4=NC=C(C=C4)C#N
Chloramben	NC1=C(Cl)C(=CC(Cl)=C1)C(O)=O
Chlordane	ClC1CC2C(C1Cl)C1(Cl)C(Cl)=C(Cl)C2(Cl)C1(Cl)Cl
Chlorendic acid	OC(=O)C1C(C(O)=O)C2(Cl)C(Cl)=C(Cl)C1(Cl)C2(Cl)Cl
Chlorethoxyfos	CCOP(=S)(OCC)OC(Cl)C(Cl)(Cl)Cl
Chloridazon	NC1=C(Cl)C(=O)N(N=C1)C1=CC=CC=C1
Chlorobenzilate	CCOC(=O)C(O)(C1=CC=C(Cl)C=C1)C1=CC=C(Cl)C=C1
Chloroneb	COC1=CC(Cl)=C(OC)C=C1Cl
Chlorothalonil	ClC1=C(Cl)C(C#N)=C(Cl)C(C#N)=C1Cl
Chlorpromazine hydrochloride	Cl.CN(C)CCCN1C2=C(SC3=C1C=C(Cl)C=C3)C=CC=C2
Chlorpropham	CC(C)OC(=O)NC1=CC=CC(Cl)=C1
Chlorpyrifos	CCOP(=S)(OCC)OC1=NC(Cl)=C(Cl)C=C1Cl
Chlorpyrifos oxon	CCOP(=O)(OCC)OC1=NC(Cl)=C(Cl)C=C1Cl
Chlorpyrifos-methyl	COP(=S)(OC)OC1=NC(Cl)=C(Cl)C=C1Cl
Chlorthal-dimethyl	COC(=O)C1=C(Cl)C(Cl)=C(C(=O)OC)C(Cl)=C1Cl
CI-1018	CC1=CC2=C3N(CC2)C(=O)[C@H](NC(=O)C2=CC=NC=C2)N=C(C2=CC=CC=C2)C3=C1
CI-1029	CC(C)[C@]1(CCC2=CC=C(N)C=C2)CC(O)=C(SC2=CC(C)=C(CO)C=C2C(C)(C)C)C(=O)O1
CI-1044	NC1=CC2=C3N(CCC3=C1)C(=O)[C@H](NC(=O)C1=CC=CN=C1)N=C2C1=CC=CC=C1
CI-959	[Na+].COC1=CC2=C(SC(C(=O)NC3=NN=N[N-]3)=C2OC(C)C)C=C1
Cinmethylin	CC1=CC=CC=C1COC2CC3(CCC2(O3)C)C(C)C
Ciprofloxacin	OC(=O)C1=CN(C2CC2)C2=CC(N3CCNCC3)=C(F)C=C2C1=O
Citric acid	OC(=O)CC(O)(CC(O)=O)C(O)=O
Citronellol	CC(CCO)CCC=C(C)C
CJ-013610	CS(O)(=O)=O.CC1=NC=CN1C1=CC=C(SC2=CC=CC(=C2)C2(CCOCC2)C(N)=O)C=C1
CJ-013790	NC(=O)N(O)[C@H]1C[C@@H](OC2=CC=CC(OC3=CC=C(F)C=C3)=C2)C=C1
Cladribine	NC1=NC(Cl)=NC2=C1N=CN2[C@H]1C[C@H](O)[C@@H](CO)O1
Clodinafop-propargyl	C[C@@H](OC1=CC=C(OC2=NC=C(Cl)C=C2F)C=C1)C(=O)OCC#C
Clofentezine	ClC1=CC=CC=C1C1=NN=C(N=N1)C1=C(Cl)C=CC=C1
Clofibrate	CCOC(=O)C(C)(C)OC1=CC=C(Cl)C=C1
Clomazone	CC1(C)CON(CC2=C(Cl)C=CC=C2)C1=O
Clomiphene citrate (1:1)	OC(=O)CC(O)(CC(O)=O)C(O)=O.CCN(CC)CCOC1=CC=C(C=C1)C(=C(Cl)C1=CC=CC=C1)C1=CC=CC=C1
Cloprop	CC(OC1=CC(Cl)=CC=C1)C(O)=O
Clopyralid	OC(=O)C1=C(Cl)C=CC(Cl)=N1
Clopyralid-olamine	NCCO.OC(=O)C1=C(Cl)C=CC(Cl)=N1
Clorophene	OC1=C(CC2=CC=CC=C2)C=C(Cl)C=C1
Clothianidin	CN\C(NCC1=CN=C(Cl)S1)=N/[N+]([O-])=O
Clotrimazole	ClC1=C(C=CC=C1)C(N1C=CN=C1)(C1=CC=CC=C1)C1=CC=CC=C1
Colchicine	COC1=CC2=C(C(OC)=C1OC)C1=CC=C(OC)C(=O)C=C1[C@H](CC2)NC(C)=O
Corticosterone	C[C@]12C[C@H](O)[C@H]3[C@@H](CCC4=CC(=O)CC[C@]34C)[C@@H]1CC[C@@H]2C(=O)CO
Cotinine	CN1[C@@H](CCC1=O)C1=CN=CC=C1
Coumaphos	CCOP(=S)(OCC)OC1=CC2=C(C=C1)C(C)=C(Cl)C(=O)O2
Coumarin	O=C1OC2=C(C=CC=C2)C=C1
CP-085958	O[C@@H]1[C@H](CC2=CC=CC(=C2)C(O)=O)COC2=C1C=C(OCC1=NC3=C(S1)C=CC(F)=C3)C=C2
CP-100829	NC(=O)N1C(=O)C(C(=O)C2=CC(Cl)=CS2)C2=C1C=C(Cl)C(F)=C2
CP-105696	O[C@@H]1[C@@H](CC2=CC=C(C=C2)C2=CC=CC=C2)COC2=C1C=CC(=C2)C1(CCCC1)C(O)=O
CP-114271	CC(CC1=CC=C(OCC(O)=O)C=C1)NCC(O)C1=CSC(=N1)C(F)(F)F
CP-122721	COC1=C(CN[C@H]2CCCN[C@H]2C2=CC=CC=C2)C=C(OC(F)(F)F)C=C1
CP-283097	O[C@@H]1[C@@H](COC2=CC(O)=CC=C12)N1CCC(O)(CC1)C1=CC=C(F)C=C1
CP-401387	CCC1=NN(C2CCCCC2)C2=C1C=CC(=C2)[C@]1(CC[C@@H](CC1)C(O)=O)C#N
CP-409092	CNCC1=CC=C(NC(=O)C2=CNC3=C2C(=O)CCC3)C=C1
CP-422935	CS(O)(=O)=O.CCOC1=CC=CC(=C1)[C@]1(CC[C@H](C)CC1)N1CCN(CC1)C1=CC=CC=C1
CP-456773	CC(C)(O)C1=COC(=C1)S(=O)(=O)NC(=O)NC1=C2CCCC2=CC2=C1CCC2
CP-457677	CC(C)(O)C1=CC=C(CNC(=O)C2=CC=CN=C2OC2=CC=C(F)C=C2)C=C1
CP-457920	CCOC1=NC2=C(NC=C(C(=O)NCC3=CC=CC=C3)C2=O)C=C1
CP-465394	[Na+].CC(C)C1=CC=CC(C(C)C)=C1NC(=O)[N-]S(=O)(=O)C1=CC(=CO1)C(C)(C)O
CP-471358	ONC(=O)C1(CCCC1)N(CCC(O)=O)S(=O)(=O)C1=CC=C(OC2=CC=C(F)C=C2)C=C1
CP-532623	CC[C@@H]1C[C@H](N(CC2=CC(=CC(=C2)C(F)(F)F)C(F)(F)F)C(C)=O)C2=C(C=CC(=C2)C(F)(F)F)N1C(=O)OC(C)C
CP-544439	ONC(=O)C1(CCOCC1)NS(=O)(=O)C1=CC=C(OC2=CC=C(F)C=C2)C=C1
CP-607366	CNCC1=C(OC2=CC=C(Cl)C(Cl)=C2)C=CC(F)=C1
CP-608039	CNC(=O)[C@H]1O[C@H]([C@H](O)[C@@H]1N)N1C=NC2=C1N=CN=C2NCC1=CC(Cl)=CC=C1OCC1=CC(C)=NO1
CP-612372	CC(C)(O)C1=CC=C(CNC(=O)C2=CC=CN=C2OC2=CC3=NON=C3C=C2)C=C1
CP-634384	CC1=CC(NC(=O)C(O)=O)=CC(C)=C1OC1=CC=C(O)C2=C1CCC2
CP-642931	C[C@@H](O)C1=NC(=CC=N1)N1[C@@H](C)CN(C[C@H]1C)C1=NC(C)=NC(C)=N1
CP-671305	C[C@@H](OC1=CC=C(CNC(=O)C2=CC=CN=C2OC2=CC=C3OCOC3=C2)C(F)=C1)C(O)=O
CP-728663	CC[C@H]1CC[C@H](NCC2=CC3=C(C=C2OC)[C@H]2C[C@H]2C(=O)N3C)[C@@H](N1)C1=CC=CC=C1
CP-863187	CC(C)C1=NN=C2C=CC(=CN12)C1=C(N=CO1)C1=CC(F)=CC=C1F
CT99021 (act)	CC1=CN=C(N1)C2=CN=C(N=C2C3=C(C=C(C=C3)Cl)Cl)NCCNC4=NC=C(C=C4)C#N
Cumene hydroperoxide	CC(C)(OO)C1=CC=CC=C1
Curcumin	COC1=CC(\C=C\C(=O)CC(=O)\C=C\C2=CC=C(O)C(OC)=C2)=CC=C1O
Cyanamide	NC#N
Cyanazine	CCNC1=NC(NC(C)(C)C#N)=NC(Cl)=N1
Cyanuric acid	OC1=NC(O)=NC(O)=N1
Cyazofamid	CN(C)S(=O)(=O)N1C(=NC(Cl)=C1C1=CC=C(C)C=C1)C#N
Cyclanilide	OC(=O)C1(CC1)C(=O)NC1=CC=C(Cl)C=C1Cl
Cycloate	CCSC(=O)N(CC)C1CCCCC1
Cyclohexanol	OC1CCCCC1
Cyclohexanone	O=C1CCCCC1
Cycloheximide	C[C@H]1C[C@H](C)C(=O)[C@@H](C1)[C@H](O)CC1CC(=O)NC(=O)C1
Cyclohexylamine	NC1CCCCC1
Cyclohexylphenylketone	O=C(C1CCCCC1)C1=CC=CC=C1
Cyclopamine	C[C@@H]1[C@@H]2NC[C@@H](C)C[C@H]2O[C@]11CC[C@H]2[C@@H]3CC=C4C[C@@H](O)CC[C@]4(C)[C@H]3CC2=C1C
Cyfluthrin	CC1(C)C(C=C(Cl)Cl)C1C(=O)OC(C#N)C1=CC=C(F)C(OC2=CC=CC=C2)=C1
Cyhalofop-butyl	CCCCOC(=O)[C@@H](C)OC1=CC=C(OC2=C(F)C=C(C=C2)C#N)C=C1
Cymoxanil	CCNC(=O)NC(=O)C(=N\OC)\C#N
Cypermethrin	CC1(C)C(C=C(Cl)Cl)C1C(=O)OC(C#N)C1=CC=CC(OC2=CC=CC=C2)=C1
Cyproconazole	CC(C1CC1)C(O)(CN1C=NC=N1)C1=CC=C(Cl)C=C1
Cyprodinil	CC1=NC(NC2=CC=CC=C2)=NC(=C1)C1CC1
Cyproterone acetate	CC(=O)O[C@@]1(CC[C@H]2[C@@H]3C=C(Cl)C4=CC(=O)[C@@H]5C[C@@H]5[C@]4(C)[C@H]3CC[C@]12C)C(C)=O
Cyromazine	NC1=NC(NC2CC2)=NC(N)=N1
Cytarabine hydrochloride	Cl.NC1=NC(=O)N(C=C1)[C@@H]1O[C@H](CO)[C@@H](O)[C@@H]1O
D-Mannitol	OC[C@@H](O)[C@@H](O)[C@H](O)[C@H](O)CO
Daidzein	OC1=CC=C(C=C1)C1=COC2=C(C=CC(O)=C2)C1=O
Dalapon	CC(Cl)(Cl)C(O)=O
Daminozide	CN(C)NC(=O)CCC(O)=O
Dapsone	NC1=CC=C(C=C1)S(=O)(=O)C1=CC=C(N)C=C1
Darbufelone mesylate	CS(O)(=O)=O.CC(C)(C)C1=CC(\C=C2/SC(=N)NC2=O)=CC(=C1O)C(C)(C)C
Dazomet	CN1CSC(=S)N(C)C1
Decane	CCCCCCCCCC
Decanoic acid	CCCCCCCCCC(O)=O
DEET	CCN(CC)C(=O)C1=CC=CC(C)=C1
Deisopropylatrazine	CCNC1=NC(N)=NC(Cl)=N1
Dexamethasone sodium phosphate	[Na+].[Na+].C[C@@H]1C[C@H]2[C@@H]3CCC4=CC(=O)C=C[C@]4(C)[C@@]3(F)[C@@H](O)C[C@]2(C)[C@@]1(O)C(=O)COP([O-])([O-])=O
Di-tert-butyl peroxide	CC(C)(C)OOC(C)(C)C
Di(2-ethylhexyl) adipate	CCCCC(CC)COC(=O)CCCCC(=O)OCC(CC)CCCC
Di(2-ethylhexyl) phthalate	CCCCC(CC)COC(=O)C1=C(C=CC=C1)C(=O)OCC(CC)CCCC
Di(propylene glycol) dibenzoate	CC(COCC(C)OC(=O)C1=CC=CC=C1)OC(=O)C1=CC=CC=C1
Diacetone alcohol	CC(=O)CC(C)(C)O
Diallyl phthalate	C=CCOC(=O)C1=C(C=CC=C1)C(=O)OCC=C
Diazinon	CCOP(=S)(OCC)OC1=NC(=NC(C)=C1)C(C)C
Diazoxon	CCOP(=O)(OCC)OC1=NC(=NC(C)=C1)C(C)C
Dibenzofuran	O1C2=CC=CC=C2C2=C1C=CC=C2
Dibromoacetonitrile	BrC(Br)C#N
Dibutyl decanedioate	CCCCOC(=O)CCCCCCCCC(=O)OCCCC
Dibutyl hexanedioate	CCCCOC(=O)CCCCC(=O)OCCCC
Dibutyl phthalate	CCCCOC(=O)C1=CC=CC=C1C(=O)OCCCC
Dicamba	COC1=C(Cl)C=CC(Cl)=C1C(O)=O
Dichlobenil	ClC1=CC=CC(Cl)=C1C#N
Dichloroacetic acid	OC(=O)C(Cl)Cl
Dichlorprop	CC(OC1=C(Cl)C=C(Cl)C=C1)C(O)=O
Dichlorvos	COP(=O)(OC)OC=C(Cl)Cl
Diclofenac sodium	[Na+].[O-]C(=O)CC1=C(NC2=C(Cl)C=CC=C2Cl)C=CC=C1
Diclofop-methyl	COC(=O)C(C)OC1=CC=C(OC2=CC=C(Cl)C=C2Cl)C=C1
Dicloran	NC1=C(Cl)C=C(C=C1Cl)[N+]([O-])=O
Diclosulam	CCOC1=NC(F)=CC2=NC(=NN12)S(=O)(=O)NC1=C(Cl)C=CC=C1Cl
Dicofol	OC(C1=CC=C(Cl)C=C1)(C1=CC=C(Cl)C=C1)C(Cl)(Cl)Cl
Dicrotophos	COP(=O)(OC)O\C(C)=C\C(=O)N(C)C
Dicumyl peroxide	CC(C)(OOC(C)(C)C1=CC=CC=C1)C1=CC=CC=C1
Dicyclohexyl disulfide	C1CCC(CC1)SSC1CCCCC1
Didecyldimethylammonium chloride	[Cl-].CCCCCCCCCC[N+](C)(C)CCCCCCCCCC
Dieldrin	C1C2C3C(C1C4C2O4)C5(C(=C(C3(C5(Cl)Cl)Cl)Cl)Cl)Cl
Diethanolamine	OCCNCCO
Diethyl butanedioate	CCOC(=O)CCC(=O)OCC
Diethyl phthalate	CCOC(=O)C1=CC=CC=C1C(=O)OCC
Diethyl sulfate	CCOS(=O)(=O)OCC
Diethylene glycol	OCCOCCO
Diethylene glycol dibenzoate	O=C(OCCOCCOC(=O)C1=CC=CC=C1)C1=CC=CC=C1
Diethylene glycol monomethyl ether	COCCOCCO
Diethylstilbestrol	CC\C(=C(\CC)C1=CC=C(O)C=C1)C1=CC=C(O)C=C1
Difenoconazole	CC1COC(CN2C=NC=N2)(O1)C1=C(Cl)C=C(OC2=CC=C(Cl)C=C2)C=C1
Difenzoquat metilsulfate	COS([O-])(=O)=O.CN1C(=CC(C2=CC=CC=C2)=[N+]1C)C1=CC=CC=C1
Dihexyl phthalate	CCCCCCOC(=O)C1=C(C=CC=C1)C(=O)OCCCCCC
Diisobutyl adipate	CC(C)COC(=O)CCCCC(=O)OCC(C)C
Diisobutyl phthalate	CC(C)COC(=O)C1=C(C=CC=C1)C(=O)OCC(C)C
Diisodecyl hexanedioate	CC(C)CCCCCCCOC(=O)CCCCC(=O)OCCCCCCCC(C)C
Diisopropyl methylphosphonate	CC(C)OP(C)(=O)OC(C)C
Dimethenamid	COCC(C)N(C(=O)CCl)C1=C(C)SC=C1C
Dimethipin	CC1=C(C)S(=O)(=O)CCS1(=O)=O
Dimethoate	CNC(=O)CSP(=S)(OC)OC
Dimethomorph	COC1=C(OC)C=C(C=C1)C(=CC(=O)N1CCOCC1)C1=CC=C(Cl)C=C1
Dimethoxane	CC1CC(OC(C)=O)OC(C)O1
Dimethyl adipate	COC(=O)CCCCC(=O)OC
Dimethyl glutarate	COC(=O)CCCC(=O)OC
Dimethyl malonate	COC(=O)CC(=O)OC
Dimethyl phthalate	COC(=O)C1=C(C=CC=C1)C(=O)OC
Dimethyl succinate	COC(=O)CCC(=O)OC
Dimethyl sulfate	COS(=O)(=O)OC
Dimethyl terephthalate	COC(=O)C1=CC=C(C=C1)C(=O)OC
Dimethylaminoethanol	CN(C)CCO
Dimethylarsinic acid	C[As](C)(O)=O
Dimethylcarbamoyl chloride	CN(C)C(Cl)=O
Diniconazole	CC(C)(C)C(O)C(=C/C1=C(Cl)C=C(Cl)C=C1)\N1C=NC=N1
Dinoseb	CCC(C)C1=CC(=CC(=C1O)[N+]([O-])=O)[N+]([O-])=O
Dioctyl phthalate	CCCCCCCCOC(=O)C1=C(C=CC=C1)C(=O)OCCCCCCCC
Dioctyl succinate	CCCCCCCCOC(=O)CCCCCCCCC(=O)OCCCCCCCC
Dipentyl phthalate	CCCCCOC(=O)C1=C(C=CC=C1)C(=O)OCCCCC
Diphenhydramine hydrochloride	Cl.CN(C)CCOC(C1=CC=CC=C1)C1=CC=CC=C1
Diphenyl isophthalate	O=C(OC1=CC=CC=C1)C1=CC(=CC=C1)C(=O)OC1=CC=CC=C1
Diphenylamine	N(C1=CC=CC=C1)C1=CC=CC=C1
Diquat dibromide monohydrate	O.[Br-].[Br-].C1C[N+]2=C(C=CC=C2)C2=[N+]1C=CC=C2
Disulfiram	CCN(CC)C(=S)SSC(=S)N(CC)CC
Disulfoton	CCOP(=S)(OCC)SCCSCC
Dithiopyr	CSC(=O)C1=C(N=C(C(C(=O)SC)=C1CC(C)C)C(F)(F)F)C(F)F
Diuron	CN(C)C(=O)NC1=CC(Cl)=C(Cl)C=C1
DNQX	C1=C2C(=CC(=C1[N+](=O)[O-])[N+](=O)[O-])NC(=O)C(=O)N2
Docusate sodium	[Na+].CCCCC(CC)COC(=O)CC(C(=O)OCC(CC)CCCC)S([O-])(=O)=O
Dodecylbenzene	CCCCCCCCCCCCC1=CC=CC=C1
Dodecylbenzene sulfonate triethanolamine(1:1)	CCCCCCCCCC(CC)C1=CC=C(C=C1)S(=O)(=O)O.C(CO)N(CCO)CCO
Dodecylbenzenesulfonic acid	CCCCCCCCCCCCC1=CC=CC=C1S(=O)(=O)O
Dodecyltrimethylammonium chloride	[Cl-].CCCCCCCCCCCC[N+](C)(C)C
DRB (5,6 Dichlorobenzinhg…)	C1=C2C(=CC(=C1Cl)Cl)N(C=N2)C3C(C(C(O3)CO)O)O
Elzasonan	CN1CCN(CC1)C1=CC=CC=C1\C=C1/SCCN(C1=O)C1=CC=C(Cl)C(Cl)=C1
Emamectin benzoate	CCC(C)C1C(C=CC2(O1)CC3CC(O2)CC=C(C(C(C=CC=C4COC5C4(C(C=C(C5O)C)C(=O)O3)O)C)OC6CC(C(C(O6)C)OC7CC(C(C(O7)C)[NH2+]C)OC)OC)C)C.C1=CC=C(C=C1)C(=O)[O-]
Enadoline	CN([C@H]1CC[C@@]2(CCCO2)C[C@@H]1N1CCCC1)C(=O)CC1=CC=CC2=C1C=CO2
Endosulfan	ClC1=C(Cl)C2(Cl)C3COS(=O)OCC3C1(Cl)C2(Cl)Cl
Endothal	OC(=O)C1C2CCC(O2)C1C(O)=O
Endrin	C1C2C3C(C1C4C2O4)C5(C(=C(C3(C5(Cl)Cl)Cl)Cl)Cl)Cl
EPN	CCOP(=S)(OC1=CC=C(C=C1)[N+]([O-])=O)C1=CC=CC=C1
EPTC	CCCN(CCC)C(=O)SCC
Equol	C1C(COC2=C1C=CC(=C2)O)C3=CC=C(C=C3)O
Erythromycin	CC[C@H]1OC(=O)[C@H](C)[C@@H](O[C@H]2C[C@@](C)(OC)[C@@H](O)[C@H](C)O2)[C@H](C)[C@@H](O[C@@H]2O[C@H](C)C[C@@H]([C@H]2O)N(C)C)[C@](C)(O)C[C@@H](C)C(=O)[C@H](C)[C@@H](O)[C@]1(C)O
Esfenvalerate	CC(C)[C@H](C(=O)O[C@H](C#N)C1=CC=CC(OC2=CC=CC=C2)=C1)C1=CC=C(Cl)C=C1
Estrone	C[C@]12CC[C@H]3[C@@H](CCC4=C3C=CC(O)=C4)[C@@H]1CCC2=O
Ethalfluralin	CCN(CC(C)=C)C1=C(C=C(C=C1[N+]([O-])=O)C(F)(F)F)[N+]([O-])=O
Ethanolamine	NCCO
Ethephon	OP(O)(=O)CCCl
Ethion	CCOP(=S)(OCC)SCSP(=S)(OCC)OCC
Ethofumesate	CCOC1OC2=C(C=C(OS(C)(=O)=O)C=C2)C1(C)C
Ethoprop	CCCSP(=O)(OCC)SCCC
Ethoxyquin	CCOC1=CC2=C(NC(C)(C)C=C2C)C=C1
Ethyl butyrate	CCCC(=O)OCC
Ethyl heptanoate	CCCCCCC(=O)OCC
Ethylene glycol	OCCO
Ethylene thiourea	S=C1NCCN1
Ethylparaben	CCOC(=O)C1=CC=C(O)C=C1
Etofenprox	CCOC1=CC=C(C=C1)C(C)(C)COCC1=CC(OC2=CC=CC=C2)=CC=C1
Etoxazole	CCOC1=C(C=CC(=C1)C(C)(C)C)C1COC(=N1)C1=C(F)C=CC=C1F
Etridiazole	CCOC1=NC(=NS1)C(Cl)(Cl)Cl
Eugenol	COC1=C(O)C=CC(CC=C)=C1
Fabesetron hydrochloride	Cl.CC1=C(C[C@H]2CCC3=C(C)C4=C(C=CC=C4)N3C2=O)N=CN1
Famoxadone	CC1(OC(=O)N(NC2=CC=CC=C2)C1=O)C1=CC=C(OC2=CC=CC=C2)C=C1
Fandosentan potassium salt	[K+].CCC1=CC(=CC2=C1OCO2)C1=C(N(C2=CC=CC=C2C(F)(F)F)S(=O)(=O)C2=C1C=CC=C2)C([O-])=O
Farglitazar	CC1=C(CCOC2=CC=C(C[C@H](NC3=C(C=CC=C3)C(=O)C3=CC=CC=C3)C(O)=O)C=C2)N=C(O1)C1=CC=CC=C1
FD&C Blue No. 1	[Na+].[Na+].CCN(CC1=CC(=CC=C1)S([O-])(=O)=O)C1=CC=C(C=C1)C(=C1C=CC(C=C1)=[N+](CC)CC1=CC(=CC=C1)S([O-])(=O)=O)C1=C(C=CC=C1)S([O-])(=O)=O
FD&C Yellow 5	[Na+].[Na+].[Na+].[O-]C(=O)C1=C(\N=N\C2=CC=C(C=C2)S([O-])(=O)=O)C(=O)N(N1)C1=CC=C(C=C1)S([O-])(=O)=O
FD&C Yellow 6	[Na+].[Na+].OC1=C(\N=N\C2=CC=C(C=C2)S([O-])(=O)=O)C2=C(C=C1)C=C(C=C2)S([O-])(=O)=O
Fenamidone	CSC1=N[C@](C)(C(=O)N1NC1=CC=CC=C1)C1=CC=CC=C1
Fenaminosulf	[Na+].CN(C)C1=CC=C(C=C1)N=NS([O-])(=O)=O
Fenamiphos	CCOP(=O)(NC(C)C)OC1=CC=C(SC)C(C)=C1
Fenarimol	OC(C1=CC=C(Cl)C=C1)(C1=CN=CN=C1)C1=CC=CC=C1Cl
Fenazaquin	CC(C)(C)C1=CC=C(CCOC2=NC=NC3=C2C=CC=C3)C=C1
Fenbuconazole	ClC1=CC=C(CCC(CN2C=NC=N2)(C#N)C2=CC=CC=C2)C=C1
Fenhexamid	CC1(CCCCC1)C(=O)NC1=C(Cl)C(Cl)=C(O)C=C1
Fenitrothion	COP(=S)(OC)OC1=CC=C(C(C)=C1)[N+]([O-])=O
Fenofibrate	CC(C)OC(=O)C(C)(C)OC1=CC=C(C=C1)C(=O)C1=CC=C(Cl)C=C1
Fenoxaprop-ethyl	CCOC(=O)C(C)OC1=CC=C(OC2=NC3=C(O2)C=C(Cl)C=C3)C=C1
Fenoxycarb	CCOC(=O)NCCOC1=CC=C(OC2=CC=CC=C2)C=C1
Fenpropathrin	CC1(C)C(C(=O)OC(C#N)C2=CC=CC(OC3=CC=CC=C3)=C2)C1(C)C
Fenpyroximate (Z,E)	CN1N=C(C)C(C=NOCC2=CC=C(C=C2)C(=O)OC(C)(C)C)=C1OC1=CC=CC=C1
Fenthion	COP(=S)(OC)OC1=CC(C)=C(SC)C=C1
Fipronil	NC1=C(C(=NN1C1=C(Cl)C=C(C=C1Cl)C(F)(F)F)C#N)S(=O)C(F)(F)F
Flavopiridol	CN1CCC(C(C1)O)C2=C(C=C(C3=C2OC(=CC3=O)C4=CC=CC=C4Cl)O)O
Fluazifop-butyl	CCCCOC(=O)C(C)OC1=CC=C(OC2=CC=C(C=N2)C(F)(F)F)C=C1
Fluazifop-P-butyl	CCCCOC(=O)[C@@H](C)OC1=CC=C(OC2=CC=C(C=N2)C(F)(F)F)C=C1
Fluazinam	[O-][N+](=O)C1=CC(=C(Cl)C(=C1NC1=C(Cl)C=C(C=N1)C(F)(F)F)[N+]([O-])=O)C(F)(F)F
Fluconazole	OC(CN1C=NC=N1)(CN1C=NC=N1)C1=C(F)C=C(F)C=C1
Fludioxonil	FC1(F)OC2=CC=CC(=C2O1)C1=CNC=C1C#N
Flufenacet	CC(C)N(C(=O)COC1=NN=C(S1)C(F)(F)F)C1=CC=C(F)C=C1
Flufenpyr-ethyl	CCOC(=O)COC1=CC(N2N=CC(=C(C)C2=O)C(F)(F)F)=C(F)C=C1Cl
Flumetralin	CCN(CC1=C(Cl)C=CC=C1F)C1=C(C=C(C=C1[N+]([O-])=O)C(F)(F)F)[N+]([O-])=O
Flumetsulam	CC1=NC2=NC(=NN2C=C1)S(=O)(=O)NC1=C(F)C=CC=C1F
Flumiclorac-pentyl	CCCCCOC(=O)COC1=C(Cl)C=C(F)C(=C1)N1C(=O)C2=C(CCCC2)C1=O
Flumioxazin	FC1=CC2=C(C=C1N1C(=O)C3=C(CCCC3)C1=O)N(CC#C)C(=O)CO2
Fluometuron	CN(C)C(=O)NC1=CC=CC(=C1)C(F)(F)F
Fluoranthene	C1=CC2=C(C=C1)C1=C3C2=CC=CC3=CC=C1
Fluorene	C1C2=C(C=CC=C2)C2=C1C=CC=C2
Fluorodeoxy uridine (FdU)	C1=CN(C(=O)NC1=O)C2C(C(C(O2)CO)O)F
Fluoxastrobin	CO\N=C(\C1=NOCCO1)C1=C(OC2=C(F)C(OC3=C(Cl)C=CC=C3)=NC=N2)C=CC=C1
Fluridone	CN1C=C(C(=O)C(=C1)C1=CC(=CC=C1)C(F)(F)F)C1=CC=CC=C1
Fluroxypyr	NC1=C(Cl)C(F)=NC(OCC(O)=O)=C1Cl
Fluroxypyr-meptyl	CCCCCCC(C)OC(=O)COC1=NC(F)=C(Cl)C(N)=C1Cl
Flusilazole	C[Si](CN1C=NC=N1)(C1=CC=C(F)C=C1)C1=CC=C(F)C=C1
Flutamide	CC(C)C(=O)NC1=CC(=C(C=C1)[N+]([O-])=O)C(F)(F)F
Fluthiacet-methyl	COC(=O)CSC1=C(Cl)C=C(F)C(=C1)\N=C1/SC(=O)N2CCCCN12
Flutolanil	CC(C)OC1=CC(NC(=O)C2=C(C=CC=C2)C(F)(F)F)=CC=C1
Folic acid	NC1=NC(=O)C2=C(N1)N=CC(CNC1=CC=C(C=C1)C(=O)N[C@@H](CCC(O)=O)C(O)=O)=N2
Folpet	ClC(Cl)(Cl)SN1C(=O)C2=C(C=CC=C2)C1=O
Fomesafen	CS(=O)(=O)NC(=O)C1=CC(OC2=CC=C(C=C2Cl)C(F)(F)F)=CC=C1[N+]([O-])=O
Forchlorfenuron	ClC1=NC=CC(NC(=O)NC2=CC=CC=C2)=C1
Formamide	NC=O
Formetanate hydrochloride	Cl.CNC(=O)OC1=CC=CC(=C1)N=CN(C)C
Fosthiazate	CCOP(=O)(SC(C)CC)N1CCSC1=O
FR130739	[Na+].CCCCC1=NC2=C(N=CC=C2)N1CC1=CC=C(C=C1)C1=CC=CC=C1C1=NN=N[N-]1
FR140423	COC1=CC=C(C=C1)N1N=C(C=C1C1=CC=C(C=C1)S(C)=O)C(F)F
FR145237	CC1=CC2=C(OC(CN(CC3=CC=CC=C3)C(=O)NC3=C(F)C=C(F)C=C3F)=C2C2=CC=C(Cl)C=C2)C=C1
FR150011	CC(C)(C)C1=CSC(=N1)C1=CC2=C(O1)C=CC(OCC1=CC=CC=C1CC(O)=O)=C2
FR167356	CC1=C(C2=C(O1)C(NC(=O)C1=C(Cl)C=CC=C1Cl)=CC=C2)C(C)(C)O
FR900409	CC\C(=C/C(=N\O)/C(N)=O)C(C)[N+]([O-])=O
Fulvestrant	C[C@]12CC[C@H]3[C@H]([C@@H]1CC[C@@H]2O)[C@H](CCCCCCCCCS(=O)CCCC(F)(F)C(F)(F)F)CC1=C3C=CC(O)=C1
Furfural	O=CC1=CC=CO1
Gabazine (SR-95531)	COC1=CC=C(C=C1)C2=NN(C(=N)C=C2)CCCC(=O)O
Genistein	OC1=CC=C(C=C1)C1=COC2=C(C(O)=CC(O)=C2)C1=O
Gentian Violet	[Cl-].CN(C)C1=CC=C(C=C1)C(C1=CC=C(C=C1)N(C)C)=C1C=CC(C=C1)=[N+](C)C
Geraniol	CC(C)=CCC\C(C)=C\CO
Geranyl acetate	CC(C)=CCC\C(C)=C\COC(C)=O
Glutaraldehyde	O=CCCCC=O
Glycerol	OCC(O)CO
Glycidol	OCC1CO1
Glyphosate	C(C(=O)O)NCP(=O)(O)O
GSK232420A	NC(=O)CN(CC(F)(F)F)C1=CC(=C(C=C1)C#N)C(F)(F)F
GW473178E methyl benzene sulphonic acid	CC1=CC=C(C=C1)S(O)(=O)=O.CCN(C(C)C)C(=O)C1=CC(OC[C@H](C)NC2=CC=NC=C2)=CC(C)=C1
Haloperidol	OC1(CCN(CCCC(=O)C2=CC=C(F)C=C2)CC1)C1=CC=C(Cl)C=C1
Heptachlor	ClC1C=CC2C1C1(Cl)C(Cl)=C(Cl)C2(Cl)C1(Cl)Cl
Heptachlor epoxide	ClC1C2OC2C2C1C1(Cl)C(Cl)=C(Cl)C2(Cl)C1(Cl)Cl
Heptanoic acid	CCCCCCC(O)=O
Hexachlorocyclopentadiene	ClC1=C(Cl)C(Cl)(Cl)C(Cl)=C1Cl
Hexaconazole	CCCCC(O)(CN1C=NC=N1)C1=CC=C(Cl)C=C1Cl
Hexadecane	CCCCCCCCCCCCCCCC
Hexaflumuron	FC(F)C(F)(F)OC1=C(Cl)C=C(NC(=O)NC(=O)C2=C(F)C=CC=C2F)C=C1Cl
Hexane-1,6-diyl dibenzoate	O=C(OCCCCCCOC(=O)C1=CC=CC=C1)C1=CC=CC=C1
Hexanedinitrile	N#CCCCCC#N
Hexanedioic acid	OC(=O)CCCCC(O)=O
Hexanoic acid	CCCCCC(O)=O
Hexazinone	CN(C)C1=NC(=O)N(C2CCCCC2)C(=O)N1C
Hexythiazox	CC1C(SC(=O)N1C(=O)NC2CCCCC2)C3=CC=C(C=C3)Cl
HMR1171 trifluoroacetate (1:1)	OC(=O)C(F)(F)F.CCN(CC)C(=O)C1=C(C=C(N2CCC(CC2)C2=CC=CC=C2)C(=C1)S(=O)(=O)CC1=CC=CC=C1)N(CC)CCN(C)C
HMR1426	OC12N=C(SC1CC1=CC(Cl)=CC=C21)C1=CC=CC=C1
Hydrochlorothiazide	NS(=O)(=O)C1=CC2=C(NCNS2(=O)=O)C=C1Cl
Hydroquinone	OC1=CC=C(O)C=C1
Hydroxyflutamide	CC(C)(O)C(=O)NC1=CC(=C(C=C1)[N+]([O-])=O)C(F)(F)F
Hydroxyurea	NC(=O)NO
Icaridin	CCC(C)OC(=O)N1CCCCC1CCO
ICRF193	CC(C(C)N1CC(=O)NC(=O)C1)N2CC(=O)NC(=O)C2
iCRT14 (inh)	CC1=CC(=C(N1C2=CN=CC=C2)C)C=C3C(=O)N(C(=O)S3)C4=CC=CC=C4
Ilepatril	CC(C)[C@H](SC(C)=O)C(=O)N[C@H]1CC2=C(C=CC=C2)[C@H]2CCC[C@H](N2C1=O)C(O)=O
Imazalil	ClC1=CC(Cl)=C(C=C1)C(CN1C=CN=C1)OCC=C
Imazamox	COCC1=CN=C(C2=NC(C)(C(C)C)C(=O)N2)C(=C1)C(O)=O
Imazapic	CC(C)C1(C)NC(=NC1=O)C1=NC=C(C)C=C1C(O)=O
Imazapyr	CC(C)C1(C)N=C(NC1=O)C1=NC=CC=C1C(O)=O
Imazaquin	CC(C)C1(C)N=C(NC1=O)C1=NC2=C(C=CC=C2)C=C1C(O)=O
Imazethapyr	CCC1=CN=C(C2=NC(C)(C(C)C)C(=O)N2)C(=C1)C(O)=O
Imidacloprid	[O-][N+](=O)\N=C1/NCCN1CC1=CN=C(Cl)C=C1
Indomethacin	COC1=CC2=C(C=C1)N(C(=O)C1=CC=C(Cl)C=C1)C(C)=C2CC(O)=O
Indoxacarb	COC(=O)N(C(=O)N1CO[C@]2(CC3=C(C=CC(Cl)=C3)C2=N1)C(=O)OC)C1=CC=C(OC(F)(F)F)C=C1
Ingliforib	O[C@H]([C@H](CC1=CC=CC=C1)NC(=O)C1=CC2=CC(Cl)=CC=C2N1)C(=O)N1C[C@H](O)[C@H](O)C1
Iodosulfuron-methyl-sodium	[Na+].COC(=O)C1=C(C=C(I)C=C1)S(=O)(=O)[N-]C(=O)NC1=NC(OC)=NC(C)=N1
Iprodione	CC(C)NC(=O)N1CC(=O)N(C1=O)C1=CC(Cl)=CC(Cl)=C1
Irinotecan	CCC1=C2C=C(C=CC2=NC3=C1CN4C3=CC5=C(C4=O)COC(=O)C5(CC)O)OC(=O)N6CCC(CC6)N7CCCCC7
Isazofos	CCOP(=S)(OCC)OC1=NN(C(C)C)C(Cl)=N1
Isoeugenol	COC1=CC(C=CC)=CC=C1O
Isoniazid	NNC(=O)C1=CC=NC=C1
Isooctyl acrylate	CC(C)CCCCCOC(=O)C=C
Isopentyl alcohol	CC(C)CCO
Isopentyl butyrate	CCCC(=O)OCCC(C)C
Isophorone	CC1=CC(=O)CC(C)(C)C1
Isophorone diisocyanate	CC1(C)CC(CC(C)(CN=C=O)C1)N=C=O
Isopropalin	CCCN(CCC)C1=C(C=C(C=C1[N+]([O-])=O)C(C)C)[N+]([O-])=O
Isopropyl triethanolamine titanate	CC(C)O[Ti](OCCN(CCO)CCO)(OCCN(CCO)CCO)OC(C)C
Isoproterenol hydrochloride	Cl.CC(C)NCC(O)C1=CC(O)=C(O)C=C1
Isoxaben	CCC(C)(CC)C1=NOC(NC(=O)C2=C(OC)C=CC=C2OC)=C1
Isoxaflutole	CS(=O)(=O)C1=C(C=CC(=C1)C(F)(F)F)C(=O)C1=C(ON=C1)C1CC1
KCl	[Cl-].[K+]
Kepone	ClC12C(=O)C3(Cl)C4(Cl)C1(Cl)C1(Cl)C2(Cl)C3(Cl)C4(Cl)C1(Cl)Cl
Ketoconazole	CC(=O)N1CCN(CC1)C1=CC=C(OC[C@H]2CO[C@@](CN3C=CN=C3)(O2)C2=CC=C(Cl)C=C2Cl)C=C1
Kresoxim methyl	CC1=CC=CC=C1OCC2=CC=CC=C2C(=NOC)C(=O)OC
KT5720	CCCCCCOC(=O)C1(CC2N3C4=CC=CC=C4C5=C6C(=C7C8=CC=CC=C8N(C7=C53)C1(O2)C)CNC6=O)O
L-Tartaric acid	O[C@H]([C@@H](O)C(O)=O)C(O)=O
Lactofen	CCOC(=O)C(C)OC(=O)C1=C(C=CC(OC2=C(Cl)C=C(C=C2)C(F)(F)F)=C1)[N+]([O-])=O
Levofloxacin	CC1COC2=C3N1C=C(C(=O)C3=CC(=C2N4CCN(CC4)C)F)C(=O)O
LiCl	[Li+].[Cl-]
LiCl (act)	[Li+].[Cl-]
Lindane	Cl[C@H]1[C@H](Cl)[C@@H](Cl)[C@@H](Cl)[C@H](Cl)[C@H]1Cl
Linuron	CON(C)C(=O)NC1=CC=C(Cl)C(Cl)=C1
Lovastatin	CC[C@H](C)C(=O)O[C@H]1C[C@@H](C)C=C2C=C[C@H](C)[C@H](CC[C@@H]3C[C@@H](O)CC(=O)O3)[C@@H]12
Malaoxon	CCOC(=O)CC(SP(=O)(OC)OC)C(=O)OCC
Malathion	CCOC(=O)CC(SP(=S)(OC)OC)C(=O)OCC
Maleic hydrazide	O=C1NNC(=O)C=C1
Malic acid	OC(CC(O)=O)C(O)=O
Maltol	CC1=C(O)C(=O)C=CO1
Mancozeb	[Mn++].[Zn++].[S-]C(=S)NCCNC([S-])=S.[S-]C(=S)NCCNC([S-])=S
Maneb	[Mn++].[S-]C(=S)NCCNC([S-])=S
MCPA	CC1=C(OCC(O)=O)C=CC(Cl)=C1
MEHP	CCCCC(CC)COC(=O)C1=CC=CC=C1C(O)=O
Mepanipyrim	CC#CC1=CC(C)=NC(NC2=CC=CC=C2)=N1
Mepiquat chloride	[Cl-].C[N+]1(C)CCCCC1
Mercuric chloride	[Cl-].[Cl-].[Hg++]
meso-Hexestrol	CC[C@@H]([C@@H](CC)C1=CC=C(O)C=C1)C1=CC=C(O)C=C1
Mesotrione	CS(=O)(=O)C1=CC(=C(C=C1)C(=O)C1C(=O)CCCC1=O)[N+]([O-])=O
Metalaxyl	COCC(=O)N(C(C)C(=O)OC)C1=C(C)C=CC=C1C
Metam-sodium hydrate	O.O.O.[Na+].CNC([S-])=S
Methacrylamide	CC(=C)C(N)=O
Methadone hydrochloride	Cl.CCC(=O)C(CC(C)N(C)C)(C1=CC=CC=C1)C1=CC=CC=C1
Methamidophos	COP(N)(=O)SC
Methenamine	C1N2CN3CN1CN(C2)C3
Methidathion	COC1=NN(CSP(=S)(OC)OC)C(=O)S1
Methimazole	CN1C=CNC1=S
Methomyl	CNC(=O)ON=C(C)SC
Methotrexate	CN(CC1=NC2=C(N)N=C(N)N=C2N=C1)C1=CC=C(C=C1)C(=O)N[C@@H](CCC(O)=O)C(O)=O
Methoxychlor	COC1=CC=C(C=C1)C(C1=CC=C(OC)C=C1)C(Cl)(Cl)Cl
Methoxyfenozide	COC1=CC=CC(C(=O)NN(C(=O)C2=CC(C)=CC(C)=C2)C(C)(C)C)=C1C
Methyl 2-aminobenzoate	COC(=O)C1=C(N)C=CC=C1
Methyl dodecanoate	CCCCCCCCCCCC(=O)OC
Methyl isothiocyanate	CN=C=S
Methyl methanesulfonate	COS(C)(=O)=O
Methyl octanoate	CCCCCCCC(=O)OC
Methyl parathion	COP(=S)(OC)OC1=CC=C(C=C1)[N+]([O-])=O
Methyl salicylate	COC(=O)C1=C(O)C=CC=C1
Methyldopa sesquihydrate	O.O.O.C[C@](N)(CC1=CC=C(O)C(O)=C1)C(O)=O.C[C@](N)(CC1=CC=C(O)C(O)=C1)C(O)=O
Methylene bis(thiocyanate)	N#CSCSC#N
Methyleugenol	COC1=CC=C(CC=C)C=C1OC
Methylparaben	COC(=O)C1=CC=C(O)C=C1
Metolachlor	CCC1=C(N(C(C)COC)C(=O)CCl)C(C)=CC=C1
Metribuzin	CSC1=NN=C(C(=O)N1N)C(C)(C)C
Mevinphos	COC(O)C=C(C)OP(O)(OC)OC
MG132	CC(C)CC(C=O)NC(=O)C(CC(C)C)NC(=O)C(CC(C)C)NC(=O)OCC1=CC=CC=C1
MGK-264	CCCCC(CC)CN1C(=O)C2C3CC(C=C3)C2C1=O
Michler's ketone	CN(C)C1=CC=C(C=C1)C(=O)C1=CC=C(C=C1)N(C)C
Mifepristone	CC#C[C@]1(O)CC[C@H]2[C@@H]3CCC4=CC(=O)CCC4=C3[C@H](C[C@]12C)C1=CC=C(C=C1)N(C)C
Milbemectin (mixture of 70% Milbemcin A4, 30% Milbemycin A3)	CCC1C(CCC2(O1)CC3CC(O2)CC=C(CC(C=CC=C4COC5C4(C(C=C(C5O)C)C(=O)O3)O)C)C)C
Mirex	ClC12C3(Cl)C4(Cl)C5(Cl)C(Cl)(C1(Cl)C4(Cl)Cl)C2(Cl)C(Cl)(Cl)C35Cl
MK-274	O.[K+].NC(=O)C1=NC(=N[N-]1)C1=CC=CC(=C1)C1=CC(F)=CC=C1OCC(F)(F)C(F)(F)F
MK-547	[Na+].[Na+].CCCCC1=NC2=C(C=C1)[C@@H]([C@H]([C@@H]2C1=CC=C(OC)C=C1C[C@H](C)C([O-])=O)C([O-])=O)C1=CC2=C(OCO2)C=C1
MK-578	CCN1N=C(CC2=CC=CC=C2)C=C1C1CCN(C[C@H]2C[C@@H](C[C@@H]2C2=CC=CC(F)=C2)N(C)[C@H](C(C)C)C(O)=O)CC1
MK-812	OC(=O)CCC([O-])=O.CO[C@@H]1COCC[C@@H]1[NH2+][C@@H]1CC[C@](C1)(C(C)C)C(=O)N1CCC2=C(C1)C=C(C=N2)C(F)(F)F
MK-968	F[C@@H](CO[C@H]1CC[C@@H](CC1)NC1=C2C=NN=C2N=CN1)C1=CC=CC=C1F
Molinate	CCSC(=O)N1CCCCCC1
Monobenzyl phthalate	OC(=O)C1=C(C=CC=C1)C(=O)OCC1=CC=CC=C1
Monobutyl phthalate	CCCCOC(=O)C1=C(C=CC=C1)C(O)=O
Monocrotophos	CNC(=O)\C=C(/C)OP(=O)(OC)OC
Monomethyl phthalate	COC(=O)C1=C(C=CC=C1)C(O)=O
Monuron	CN(C)C(=O)NC1=CC=C(Cl)C=C1
Moxifloxacin	COC1=C2C(=CC(=C1N3CC4CCCNC4C3)F)C(=O)C(=CN2C5CC5)C(=O)O
Myclobutanil	CCCCC(CN1C=NC=N1)(C#N)C1=CC=C(Cl)C=C1
Myrcene	CC(C)=CCCC(=C)C=C
Myxothiazol	CC(C)C=CC=CC(C)C1=NC(=CS1)C2=NC(=CS2)C=CC(C(C)C(=CC(=O)N)OC)OC
N-Ethyl-3-methylaniline	CCNC1=CC(C)=CC=C1
N-Ethylaniline	CCNC1=CC=CC=C1
N-Methyl-2-pyrrolidone	CN1CCCC1=O
N-Methylacetamide	CNC(C)=O
N-Methyldioctylamine	CCCCCCCCN(C)CCCCCCCC
N-Nitrosodibutylamine	CCCCN(CCCC)N=O
N-Nitrosodiethylamine	CCN(CC)N=O
N-Nitrosodimethylamine	CN(C)N=O
N-Nitrosodiphenylamine	O=NN(C1=CC=CC=C1)C1=CC=CC=C1
N-Nitrosodipropylamine	CCCN(CCC)N=O
N-Phenyl-1,4-benzenediamine	NC1=CC=C(NC2=CC=CC=C2)C=C1
N-Vinyl-2-pyrrolidone	C=CN1CCCC1=O
N,N-Diethylaniline	CCN(CC)C1=CC=CC=C1
N,N-Diethylethanolamine	CCN(CC)CCO
N,N-Dimethylaniline	CN(C)C1=CC=CC=C1
N,N-Dimethyldecylamine oxide	CCCCCCCCCC[N+](C)(C)[O-]
N,N-Dimethylformamide	CN(C)C=O
N,N-Dimethyloctylamine	CCCCCCCCN(C)C
N,N,4-Trimethylaniline	CN(C)C1=CC=C(C)C=C1
N,N,N-Trimethyl(oxiran-2-yl)methanaminium chloride	[Cl-].C[N+](C)(C)CC1CO1
N,N,N',N'-Tetrakis(2-Hydroxypropyl)ethylenediamine	CC(O)CN(CCN(CC(C)O)CC(C)O)CC(C)O
N,N'-Methylenebisacrylamide	C=CC(=O)NCNC(=O)C=C
N6-Cyclopentyl adenosine	C1CCC(C1)NC2=NC=NC3=C2N=CN3C4C(C(C(O4)CO)O)O
Naled	COP(=O)(OC)OC(Br)C(Cl)(Cl)Br
Naphthalene	C1=CC2=CC=CC=C2C=C1
NAPQI	CC(=O)N=C1C=CC(=O)C=C1
Napropamide	CCN(CC)C(=O)C(C)OC1=C2C=CC=CC2=CC=C1
Nelivaptan	COC1=CC(OC)=C(C=C1)S(=O)(=O)N1C(=O)[C@@](N2C[C@H](O)C[C@H]2C(=O)N(C)C)(C2=CC(Cl)=CC=C12)C1=CC=CC=C1OC
Niclosamide	OC1=C(C=C(Cl)C=C1)C(=O)NC1=CC=C(C=C1Cl)[N+]([O-])=O
Nicotine	CN1CCC[C@H]1C1=CN=CC=C1
Nicotinic acid	OC(=O)C1=CC=CN=C1
Nilutamide	CC1(C)NC(=O)N(C1=O)C1=CC(=C(C=C1)[N+]([O-])=O)C(F)(F)F
Nitrapyrin	ClC1=CC=CC(=N1)C(Cl)(Cl)Cl
Nitrilotriacetic acid	OC(=O)CN(CC(O)=O)CC(O)=O
Nitrobenzene	[O-][N+](=O)C1=CC=CC=C1
Nitrofen	[O-][N+](=O)C1=CC=C(OC2=C(Cl)C=C(Cl)C=C2)C=C1
Nitrofurantoin	[O-][N+](=O)C1=CC=C(O1)C=NN1CC(=O)NC1=O
Nitrofurazone	NC(=O)N\N=C\C1=CC=C(O1)[N+]([O-])=O
NMDA	CNC(CC(=O)O)C(=O)O
Nonanoic acid	CCCCCCCCC(O)=O
Norethindrone	C[C@]12CC[C@H]3[C@@H](CCC4=CC(=O)CC[C@H]34)[C@@H]1CC[C@@]2(O)C#C
Norflurazon	CNC1=C(Cl)C(=O)N(N=C1)C1=CC=CC(=C1)C(F)(F)F
Norgestrel	CC[C@]12CC[C@H]3[C@@H](CCC4=CC(=O)CC[C@H]34)[C@@H]1CC[C@@]2(O)C#C
Novaluron	FC(OC(F)(F)F)C(F)(F)OC1=C(Cl)C=C(NC(=O)NC(=O)C2=C(F)C=CC=C2F)C=C1
NSC725776	COC1=C(C=C2C(=C1)C3=C(C4=CC5=C(C=C4C3=O)OCO5)N(C2=O)CCCN6C=CN=C6)OC.Cl
o-Cresol	CC1=C(O)C=CC=C1
o,p'-DDT	ClC1=CC=C(C=C1)C(C1=CC=CC=C1Cl)C(Cl)(Cl)Cl
Octabenzone	CCCCCCCCOC1=CC(O)=C(C=C1)C(=O)C1=CC=CC=C1
Octadecanoic acid	CCCCCCCCCCCCCCCCCC(O)=O
Octamethylcyclotetrasiloxane	C[Si]1(C)O[Si](C)(C)O[Si](C)(C)O[Si](C)(C)O1
Octanal	CCCCCCCC=O
Octanoic acid	CCCCCCCC(O)=O
Octhilinone	CCCCCCCCN1SC=CC1=O
Octrizole	CC(C)(C)CC(C)(C)C1=CC(N2N=C3C=CC=CC3=N2)=C(O)C=C1
Octyl gallate	CCCCCCCCOC(=O)C1=CC(O)=C(O)C(O)=C1
Oryzalin	CCCN(CCC)C1=C(C=C(C=C1[N+]([O-])=O)S(N)(=O)=O)[N+]([O-])=O
Oxadiazon	CC(C)OC1=CC(N2N=C(OC2=O)C(C)(C)C)=C(Cl)C=C1Cl
Oxamyl	CNC(=O)ON=C(SC)C(=O)N(C)C
Oxyfluorfen	CCOC1=CC(OC2=CC=C(C=C2Cl)C(F)(F)F)=CC=C1[N+]([O-])=O
Oxytetracycline dihydrate	O.O.CN(C)[C@H]1[C@@H]2[C@@H](O)[C@H]3C(=C(O)[C@]2(O)C(=O)C(C(N)=O)=C1O)C(=O)C1=C(C=CC=C1O)[C@@]3(C)O
Oxytetracycline hydrochloride	Cl.CN(C)[C@H]1[C@@H]2[C@@H](O)[C@H]3C(=C(O)[C@]2(O)C(=O)C(C(N)=O)=C1O)C(=O)C1=C(C=CC=C1O)[C@@]3(C)O
p-Bromodiphenyl ether	BrC1=CC=C(OC2=CC=CC=C2)C=C1
p-Cresol	CC1=CC=C(O)C=C1
p-Cymene	CC(C)C1=CC=C(C)C=C1
p,p'-DDD	ClC(Cl)C(C1=CC=C(Cl)C=C1)C1=CC=C(Cl)C=C1
p,p'-DDE	ClC(Cl)=C(C1=CC=C(Cl)C=C1)C1=CC=C(Cl)C=C1
p,p'-DDT	ClC1=CC=C(C=C1)C(C1=CC=C(Cl)C=C1)C(Cl)(Cl)Cl
P7C3-A20	COC1=CC=CC(=C1)NCC(CN2C3=C(C=C(C=C3)Br)C4=C2C=CC(=C4)Br)F
Paclobutrazol	CC(C)(C)C(C(CC1=CC=C(C=C1)Cl)N2C=NC=N2)O
Paraquat	C[N+]1=CC=C(C=C1)C2=CC=[N+](C=C2)C
Parathion	CCOP(=S)(OCC)OC1=CC=C(C=C1)[N+]([O-])=O
PD 0200347	Cl.NCC1(CC2=NOC(=O)N2)CCCCC1
PD 0343701	CS(O)(=O)=O.CC1=CC(CCN2CCN(CC2)C2=NSC3=CC=CC=C23)=CC2=C1NC(=O)CC2(C)C
PD-0333941	CC1=C(CCOC2=CC=CC3=C2C=CN3CCC(O)=O)N=C(O1)C1=CC=CC=C1
Pendimethalin	CCC(CC)NC1=C(C(C)=C(C)C=C1[N+]([O-])=O)[N+]([O-])=O
Penoxsulam	COC1=CN=C(OC)N2N=C(NS(=O)(=O)C3=C(C=CC=C3OCC(F)F)C(F)(F)F)N=C12
Pentachloronitrobenzene	[O-][N+](=O)C1=C(Cl)C(Cl)=C(Cl)C(Cl)=C1Cl
Pentachlorophenol	OC1=C(Cl)C(Cl)=C(Cl)C(Cl)=C1Cl
Pentachloropyridine	ClC1=NC(Cl)=C(Cl)C(Cl)=C1Cl
Pentadecane	CCCCCCCCCCCCCCC
Pentaerythritol	OCC(CO)(CO)CO
Pentamidine isethionate	OCCS(O)(=O)=O.OCCS(O)(=O)=O.NC(=N)C1=CC=C(OCCCCCOC2=CC=C(C=C2)C(N)=N)C=C1
Pentanal	CCCCC=O
Pentane-1,5-diyl dibenzoate	O=C(OCCCCCOC(=O)C1=CC=CC=C1)C1=CC=CC=C1
Pentyl acetate	CCCCCOC(C)=O
Perfluoroheptanoic acid	OC(=O)C(F)(F)C(F)(F)C(F)(F)C(F)(F)C(F)(F)C(F)(F)F
Perfluoroundecanoic acid	OC(=O)C(F)(F)C(F)(F)C(F)(F)C(F)(F)C(F)(F)C(F)(F)C(F)(F)C(F)(F)C(F)(F)C(F)(F)F
Permethrin	CC1(C)C(C=C(Cl)Cl)C1C(=O)OCC1=CC(OC2=CC=CC=C2)=CC=C1
PFBS-K	[K+].[O-]S(=O)(=O)C(F)(F)C(F)(F)C(F)(F)C(F)(F)F
PFDA	OC(=O)C(F)(F)C(F)(F)C(F)(F)C(F)(F)C(F)(F)C(F)(F)C(F)(F)C(F)(F)C(F)(F)F
PFHS-K	[K+].[O-]S(=O)(=O)C(F)(F)C(F)(F)C(F)(F)C(F)(F)C(F)(F)C(F)(F)F
PFHxA	OC(=O)C(F)(F)C(F)(F)C(F)(F)C(F)(F)C(F)(F)F
PFNA	OC(=O)C(F)(F)C(F)(F)C(F)(F)C(F)(F)C(F)(F)C(F)(F)C(F)(F)C(F)(F)F
PFOA	OC(=O)C(F)(F)C(F)(F)C(F)(F)C(F)(F)C(F)(F)C(F)(F)C(F)(F)F
PFOA, ammonium salt	[NH4+].[O-]C(=O)C(F)(F)C(F)(F)C(F)(F)C(F)(F)C(F)(F)C(F)(F)C(F)(F)F
PFOS	OS(=O)(=O)C(F)(F)C(F)(F)C(F)(F)C(F)(F)C(F)(F)C(F)(F)C(F)(F)C(F)(F)F
PFOS-K	[K+].[O-]S(=O)(=O)C(F)(F)C(F)(F)C(F)(F)C(F)(F)C(F)(F)C(F)(F)C(F)(F)C(F)(F)F
PFOSA	NS(=O)(=O)C(F)(F)C(F)(F)C(F)(F)C(F)(F)C(F)(F)C(F)(F)C(F)(F)C(F)(F)F
PHA-00543613	O=C(N[C@H]1CN2CCC1CC2)C1=CC2=C(OC=C2)C=N1
PHA-00568487	O=C(N[C@H]1CN2CCC1CC2)C1=CC2=C(OCCO2)C=C1
PharmaGSID_47259	Cl.ClC1=CC2=C(CN3CCCCCC3=N2)C(Cl)=C1
PharmaGSID_47261	CC[C@H](C)[C@H](N1SC2=CC=CC=C2C1=O)C(O)=O
PharmaGSID_47263	CCN1N=C(C)C2=C1C(=O)NCC(=N2)C1=CC=C(O)C=C1
PharmaGSID_47330	CC(C)(O)C1=NC2=NC=C(N2N=C1)C1=CC(=C(F)C=C1)C1=C(C=CC=C1F)C#N
PharmaGSID_47333	CC1=NC=C(C=N1)[C@@H](CCCCCCC1=NC2=C(CCCN2)C=C1)CC(O)=O
PharmaGSID_47337	[Na+].CCOC1=CC(=CC=C1)N1C=C(N=C1C1=CC=C(C)C=C1)C(=O)N1CCN(CC1)C1=CC2=CC=CC=C2C(=C1)C([O-])=O
PharmaGSID_48166	COC1=CC(C=O)=CC2=C1[C@H](COC(N)=O)[C@]1(OC(C)=O)ON2C[C@H]2[C@@H]1N2C(C)=O
PharmaGSID_48172	OC(=O)\C=C\C(O)=O.O=C1N(CCC2=NOC(=N2)C2=CC=C(CN3CCCCCC3)S2)C(=O)C2=C1C=CC=C2
PharmaGSID_48505	CC1=C2N=C(C3=CC=CC=C3Cl)C3=C(NC2=NN1)C=CC(=C3)[N+]([O-])=O
PharmaGSID_48506	CS(=O)(=O)C1=CC=C(C=C1Cl)[C@@H](CC1CCCC1)C(=O)NC1=NC=CN=C1
PharmaGSID_48507	Cl.CN1C(=O)C=C(OC2=C(F)C=C(F)C=C2)C2=C1N=C(NCC(C)(C)O)N=C2
PharmaGSID_48509	CCCN(C1CCN(CC1)C(=O)C1CCNCC1)[C@@H]1CCC2=C(C1)C=C(OC)C=C2
PharmaGSID_48510	OC(=O)C1=CC(=CC=C1)N(CC1=CN=CC=C1)C1=CC=C(OC(F)F)C(OC(F)F)=C1
PharmaGSID_48511	COC1=C(NC2=NC3=C(C=N2)N(C)C(=O)C(F)(F)CN3C2CCCC2)C=CC(=C1)C(=O)NC1CCN(C)CC1
PharmaGSID_48513	CN(C(=O)C(C)(C)C1=CC(=CC(=C1)C(F)(F)F)C(F)(F)F)C1=CN=C(C=C1C1=CC=C(F)C=C1C)N1CC[C@@H](O)[C@H]1CO
PharmaGSID_48514	[Na+].COC1=CC=C(\C=C\S(=O)(=O)[N-]C(=O)C2=CC=C(C)C=C2Cl)C=C1
PharmaGSID_48516	[Na+].FC1=CC=C(C(=O)[N-]S(=O)(=O)\C=C\C2=CC=CC=C2)C(Cl)=C1
PharmaGSID_48518	FC1=CC(Br)=C(C=C1)C(=O)NS(=O)(=O)\C=C\C1=CC=CS1
PharmaGSID_48519	CN1C(=O)N(CC2=CN=C(NC3=CC4=C(OC(CO)CO4)C=C3)N=C12)C1=CC=CC=C1Br
PharmaGSID_48521	CCCC[C@H]1CN(CC2CCOCC2)C(=O)OC11CCN(CC1)C1(C)CCN(CC1)C(=O)C1=C(C)N=CN=C1C
Phenanthrene	C1=CC2=C(C=C1)C1=C(C=CC=C1)C=C2
Phenobarbital sodium	[Na+].CCC1(C(=O)NC([O-])=NC1=O)C1=CC=CC=C1
Phenol	OC1=CC=CC=C1
Phenolphthalein	OC1=CC=C(C=C1)C1(OC(=O)C2=C1C=CC=C2)C1=CC=C(O)C=C1
Phenolphthalin	OC(=O)C1=C(C=CC=C1)C(C1=CC=C(O)C=C1)C1=CC=C(O)C=C1
Phenothiazine	N1C2=CC=CC=C2SC2=C1C=CC=C2
Phenylmercuric acetate	CC(=O)O[Hg]C1=CC=CC=C1
Phorate	CCOP(=S)(OCC)SCSCC
Phosalone	CCOP(=S)(OCC)SCN1C(=O)OC2=CC(Cl)=CC=C12
Phosmet	COP(=S)(OC)SCN1C(=O)C2=C(C=CC=C2)C1=O
Picloram	NC1=C(Cl)C(Cl)=NC(C(O)=O)=C1Cl
Picoxystrobin	CO\C=C(\C(=O)OC)C1=C(COC2=NC(=CC=C2)C(F)(F)F)C=CC=C1
Pioglitazone hydrochloride	Cl.CCC1=CN=C(CCOC2=CC=C(CC3SC(=O)NC3=O)C=C2)C=C1
Piperazine	C1CNCCN1
Piperonyl butoxide	CCCCOCCOCCOCC1=CC2=C(OCO2)C=C1CCC
Piragliatin	CS(=O)(=O)C1=CC=C(C=C1Cl)[C@@H](C[C@H]1CCC(=O)C1)C(=O)NC1=NC=CN=C1
Pirimicarb	CN(C)C(=O)OC1=C(C)C(C)=NC(=N1)N(C)C
Pirimiphos-methyl	CCN(CC)C1=NC(OP(=S)(OC)OC)=CC(C)=N1
Pirinixic acid	CC1=C(C)C(NC2=NC(SCC(O)=O)=NC(Cl)=C2)=CC=C1
PK 11195	CCC(C)N(C)C(=O)C1=CC2=C(C=CC=C2)C(=N1)C1=CC=CC=C1Cl
Prallethrin	CC(C)=CC1C(C(=O)OC2CC(=O)C(CC#C)=C2C)C1(C)C
Pravastatin sodium	[Na+].CC[C@H](C)C(=O)O[C@H]1C[C@H](O)C=C2C=C[C@H](C)[C@H](CC[C@@H](O)C[C@@H](O)CC([O-])=O)[C@@H]12
Prednisone	C[C@]12CC(=O)[C@H]3[C@@H](CCC4=CC(=O)C=C[C@]34C)[C@@H]1CC[C@]2(O)C(=O)CO
Prochloraz	CCCN(CCOC1=C(Cl)C=C(Cl)C=C1Cl)C(=O)N1C=CN=C1
Procymidone	CC12CC1(C)C(=O)N(C2=O)C1=CC(Cl)=CC(Cl)=C1
Prodiamine	CCCN(CCC)C1=C(C(N)=C(C=C1[N+]([O-])=O)C(F)(F)F)[N+]([O-])=O
Profenofos	CCCSP(=O)(OCC)OC1=C(Cl)C=C(Br)C=C1
Progesterone	CC(=O)[C@H]1CC[C@H]2[C@@H]3CCC4=CC(=O)CC[C@]4(C)[C@H]3CC[C@]12C
Prometon	COC1=NC(NC(C)C)=NC(NC(C)C)=N1
Prometryn	CSC1=NC(NC(C)C)=NC(NC(C)C)=N1
Propamocarb hydrochloride	Cl.CCCOC(=O)NCCCN(C)C
Propanil	CCC(=O)NC1=CC=C(Cl)C(Cl)=C1
Propargite	CC(C)(C)C1=CC=C(OC2CCCCC2OS(=O)OCC#C)C=C1
Propazine	CC(C)NC1=NC(NC(C)C)=NC(Cl)=N1
Propetamphos	CCNP(=S)(OC)O\C(C)=C\C(=O)OC(C)C
Propiconazole	CCCC1COC(CN2C=NC=N2)(O1)C1=C(Cl)C=C(Cl)C=C1
Propoxur	CNC(=O)OC1=CC=CC=C1OC(C)C
Propoxycarbazone-sodium	[Na+].CCCOC1=NN(C(=O)[N-]S(=O)(=O)C2=C(C=CC=C2)C(=O)OC)C(=O)N1C
Propyl gallate	CCCOC(=O)C1=CC(O)=C(O)C(O)=C1
Propylbenzene	CCCC1=CC=CC=C1
Propylparaben	CCCOC(=O)C1=CC=C(O)C=C1
Propyzamide	CC(C)(NC(=O)C1=CC(Cl)=CC(Cl)=C1)C#C
Puromycin	CN(C)C1=NC=NC2=C1N=CN2C3C(C(C(O3)CO)NC(=O)C(CC4=CC=C(C=C4)OC)N)O
Pymetrozine	CC1=NNC(=O)N(C1)\N=C\C1=CC=CN=C1
Pyraclostrobin	CON(C(=O)OC)C1=C(COC2=NN(C=C2)C2=CC=C(Cl)C=C2)C=CC=C1
Pyraflufen-ethyl	CCOC(=O)COC1=C(Cl)C=C(F)C(=C1)C1=NN(C)C(OC(F)F)=C1Cl
Pyrene	C1=CC2=C3C(C=CC4=CC=CC(C=C2)=C34)=C1
Pyridaben	CC(C)(C)N1N=CC(SCC2=CC=C(C=C2)C(C)(C)C)=C(Cl)C1=O
Pyridoxine	CC1=C(O)C(CO)=C(CO)C=N1
Pyrimethamine	CCC1=NC(N)=NC(N)=C1C1=CC=C(Cl)C=C1
Pyrimethanil	CC1=CC(C)=NC(NC2=CC=CC=C2)=N1
Pyriproxyfen	CC(COC1=CC=C(OC2=CC=CC=C2)C=C1)OC1=NC=CC=C1
Pyrithiobac-sodium	[Na+].COC1=CC(OC)=NC(SC2=C(C([O-])=O)C(Cl)=CC=C2)=N1
Quercetin	OC1=CC2=C(C(O)=C1)C(=O)C(O)=C(O2)C1=CC(O)=C(O)C=C1
Quinclorac	OC(=O)C1=C(Cl)C=CC2=CC(Cl)=CN=C12
Quinoline	C1=CC2=C(C=C1)N=CC=C2
Quinoxyfen	FC1=CC=C(OC2=CC=NC3=CC(Cl)=CC(Cl)=C23)C=C1
Quizalofop-ethyl	CCOC(=O)C(C)OC1=CC=C(OC2=CN=C3C=C(Cl)C=CC3=N2)C=C1
Raloxifene hydrochloride	Cl.OC1=CC=C(C=C1)C1=C(C(=O)C2=CC=C(OCCN3CCCCC3)C=C2)C2=CC=C(O)C=C2S1
Resmethrin	CC(C)=CC1C(C(=O)OCC2=COC(CC3=CC=CC=C3)=C2)C1(C)C
Resorcinol	OC1=CC(O)=CC=C1
Retinol	C\C(=C/CO)\C=C\C=C(/C)\C=C\C1=C(C)CCCC1(C)C
Rifampicin	CO[C@H]1\C=C\O[C@@]2(C)OC3=C(C2=O)C2=C(C(O)=C3C)C(O)=C(NC(=O)\C(C)=C/C=C/[C@H](C)[C@H](O)[C@@H](C)[C@@H](O)[C@@H](C)[C@H](OC(C)=O)[C@@H]1C)C(\C=N\N1CCN(C)CC1)=C2O
Ro 23-7637	O=C(CCCCCCCCC1=CN=CC=C1)N1CCC(CC1)C=C(C1=CC=CC=C1)C1=CC=CC=C1
Rotenone	COC1=CC2=C(C=C1OC)[C@H]1[C@@H](CO2)OC2=C(C=CC3=C2C[C@@H](O3)C(C)=C)C1=O
S-Bioallethrin	CC(C)=C[C@@H]1[C@@H](C(=O)O[C@H]2CC(=O)C(CC=C)=C2C)C1(C)C
Safrole	C=CCC1=CC=C2OCOC2=C1
SAR 150640	Cl.CCOC(=O)C1=CC=C(C=C1)[C@H]1CC[C@@H](CC1)NC[C@H](O)COC1=CC=C(O)C(NS(C)(=O)=O)=C1
SAR102608	CC1=CN(NC(=O)C2=C(C)N=C(N=C2)C2=CC=CC=N2)C2=CC=C(F)C=C12
SAR102779	OC(=O)CCC(O)=O.CC(=O)NC1(CCN(CC[C@]2(CN(C(=O)CO2)C2=CC=CC=C2)C2=CC=C(Cl)C(Cl)=C2)CC1)C1=CC=CC(F)=C1
SAR115740	FC1=CC=C2N(CC3=CC(F)=CC=C3)C(=CC2=C1)C(=O)NC1=CC=C2NC=CC2=C1
SAR377142	CC(O)=O.COCCOC1=NC=C2N(CC(=O)NC3=NC=C(Cl)C=C3)C(=CC2=C1)C(=O)NC1CCN(CC1)C(C)C
SB202235	NC(=O)N(O)[C@@H]1COC2=C1C=CC(OCC1=CC=CC=C1)=C2
SB236057A	Cl.CCN1CCC2(COC3=C2C=C2N(CCC2=C3)C(=O)C2=CC=C(C=C2)C2=CC=C(C=C2C)C2=NN=C(C)O2)CC1
SB243213A	Cl.CC1=CC2=C(C=C1C(F)(F)F)N(CC2)C(=O)NC1=CC=C(OC2=CC=CN=C2C)N=C1
SB281832	OCC(CO)N1C=NC(=C1C1=CC=NC(OC2=CC=CC=C2)=N1)C1=CC=C(F)C=C1
SB413217A	Cl.CC1=NC(=NO1)C1=CC2=C(CCN(CCC3CCC(CC3)NC(=O)\C=C\C3=CC=C(F)C=C3)CC2)C=C1
Scopolamine	CN1C2CC(CC1C3C2O3)OC(=O)C(CO)C4=CC=CC=C4
Semustine	CC1CCC(CC1)NC(=O)N(CCCl)N=O
Sethoxydim	CCCC(=NOCC)C1=C(O)CC(CC(C)SCC)CC1=O
Silica	O=[Si]=O
Simazine	CCNC1=NC(NCC)=NC(Cl)=N1
Simvastatin	CCC(C)(C)C(=O)O[C@H]1C[C@@H](C)C=C2C=C[C@H](C)[C@H](CC[C@@H]3C[C@@H](O)CC(=O)O3)[C@@H]12
Sodium (2-pyridylthio)-N-oxide	[Na+].[O-][N+]1=C([S-])C=CC=C1
Sodium 4-nitrophenolate	[Na+].[O-]C1=CC=C(C=C1)[N+]([O-])=O
Sodium arsenite	[O-][As]=O.[Na+]
Sodium Azide	[Na+].[N-]=[N+]=[N-]
Sodium benzoate	[Na+].[O-]C(=O)C1=CC=CC=C1
Sodium chlorite	[Na+].[O-][Cl]=O
Sodium dehydroacetate	[Na+].C\C([O-])=C1/C(=O)OC(C)=CC1=O
Sodium dimethyldithiocarbamate	[Na+].CN(C)C([S-])=S
Sodium dodecyl sulfate	[Na+].CCCCCCCCCCCCOS([O-])(=O)=O
Sodium erythorbate (1:1)	[Na+].OC[C@@H](O)[C@H]1OC(=O)C(O)=C1[O-]
Sodium hexyldecyl sulfate	[Na+].CCCCCCCCCCCCCCCCOS([O-])(=O)=O
Sodium L-ascorbate	[Na+].OC[C@H](O)[C@H]1OC(=O)C(O)=C1[O-]
Sodium myristyl sulfate	[Na+].CCCCCCCCCCCCCCOS([O-])(=O)=O
Sodium nitrite	[Na+].[O-]N=O
Sodium saccharin hydrate	O.[Na+].O=C1[N-]S(=O)(=O)C2=CC=CC=C12
Sodium xylenesulfonate	CCCCCCCCCCCCC1=CC=C(C=C1)S(=O)(=O)[O-].[Na+]
Sorbic acid	C\C=C\C=C\C(O)=O
Sorbitan, mono-(9Z)-9-octadecenoate	CCCCCCCC\C=C/CCCCCCCC(=O)OC[C@@H](O)[C@H]1OC[C@H](O)[C@H]1O
Spirodiclofen	CCC(C)(C)C(=O)OC1=C(C(=O)OC11CCCCC1)C1=CC(Cl)=CC(Cl)=C1
Spironolactone	CC(=O)S[C@@H]1CC2=CC(=O)CC[C@]2(C)[C@H]2CC[C@@]3(C)[C@@H](CC[C@@]33CCC(=O)O3)[C@H]12
Spiroxamine	CCCN(CC)CC1COC2(CCC(CC2)C(C)(C)C)O1
SR125047	Cl.COC1=CC=CC(=C1)C1=C(Cl)C=C(\C=C/CN2CCCCCC2)C=C1
SR144190	Cl.CN(C)C(=O)NC1(CCN(CC[C@]2(CN(CCO2)C(=O)C2=CC=CC=C2)C2=CC(F)=C(F)C=C2)CC1)C1=CC=CC=C1
SR146131 trifluoroacetate (1:1)	CC1=CC(=C2C(=C1)C=C(N2CC(=O)O)C(=O)NC3=NC(=C(S3)CCC4CCCCC4)C5=CC(=C(C=C5OC)Cl)OC)C.C(=O)(C(F)(F)F)O
SR271425	CCN(CC)CCNC1=C2C(=O)C3=C(SC2=C(CNC=O)C=C1)C=CC(OC)=C3
SR58611	Cl.CCOC(=O)COC1=CC2=C(CCC(C2)NCC(O)C2=CC(Cl)=CC=C2)C=C1
SSR 240612	CC1CCCC(N1CC2=CC=C(C=C2)CC(C(=O)N(C)C(C)C)NC(=O)CC(C3=CC4=C(C=C3)OCO4)NS(=O)(=O)C5=CC6=C(C=C5)C=C(C=C6)OC)C.Cl
SSR126768	Cl.CCN(CC1=CC=CN=C1)C(=O)C1=CC=CC(Cl)=C1[C@]1(C)C(=O)N(CC2=C(OC)C=C(OC)C=C2)C2=CC=C(Cl)C=C12
SSR146977	CN(C)C(=O)NC1(CCN(CCC[C@]2(CCCN(C2)C(=O)C2=CC=CC=C2)C2=CC(Cl)=C(Cl)C=C2)CC1)C1=CC=CC=C1
SSR150106	CCOC(=O)[C@@]1(OC2=CC=CC=C2[C@@H]1N)C1=CC=CC=C1
SSR161421	COC1=CC=C(C=C1)C(=O)NC1=C(C#N)C(NCC2=CC=CC=C2)=C2C=CC=CC2=N1
SSR162369	FC1(F)C[C@@H](C#N)N(C1)C(=O)CNC1CC2CCC(C1)N2C1=NC=CC=N1
SSR180711	BrC1=CC=C(OC(=O)N2CCN3CCC2CC3)C=C1
SSR504734	FC(F)(F)C1=CC=CC(C(=O)N[C@H]([C@@H]2CCCCN2)C2=CC=CC=C2)=C1Cl
SSR69071	COC1=CC2=C(C(=O)N(COC3=CC(=O)N4C=CC=C(OCCN5CCCCC5)C4=N3)S2(=O)=O)C(=C1)C(C)C
Stavudine	CC1=CN([C@@H]2O[C@H](CO)C=C2)C(=O)NC1=O
Styrene oxide	C1OC1C1=CC=CC=C1
Sucrose	OC[C@H]1O[C@@](CO)(O[C@H]2O[C@H](CO)[C@@H](O)[C@H](O)[C@H]2O)[C@@H](O)[C@@H]1O
Sucrose octaacetate	CC(=O)OC[C@H]1O[C@@](COC(C)=O)(O[C@H]2O[C@H](COC(C)=O)[C@@H](OC(C)=O)[C@H](OC(C)=O)[C@H]2OC(C)=O)[C@@H](OC(C)=O)[C@@H]1OC(C)=O
Sulfasalazine	OC(=O)C1=CC(=CC=C1O)\N=N\C1=CC=C(C=C1)S(=O)(=O)NC1=NC=CC=C1
Sulfentrazone	CC1=NN(C(=O)N1C(F)F)C1=CC(NS(C)(=O)=O)=C(Cl)C=C1Cl
Sulfluramid	CCNS(=O)(=O)C(F)(F)C(F)(F)C(F)(F)C(F)(F)C(F)(F)C(F)(F)C(F)(F)C(F)(F)F
Sulforaphane	CS(=O)CCCCN=C=S
Surinabant	CCC1=C(N(N=C1C(=O)NN1CCCCC1)C1=CC=C(Cl)C=C1Cl)C1=CC=C(Br)C=C1
Symclosene	ClN1C(=O)N(Cl)C(=O)N(Cl)C1=O
Tamoxifen	CC\C(=C(/C1=CC=CC=C1)C1=CC=C(OCCN(C)C)C=C1)C1=CC=CC=C1
Tamoxifen citrate	OC(=O)CC(O)(CC(O)=O)C(O)=O.CC\C(=C(/C1=CC=CC=C1)C1=CC=C(OCCN(C)C)C=C1)C1=CC=CC=C1
Tannic acid	OC1=CC(=CC(O)=C1O)C(=O)OC1=CC(=CC(O)=C1O)C(=O)OC[C@H]1O[C@@H](OC(=O)C2=CC(O)=C(O)C(OC(=O)C3=CC(O)=C(O)C(O)=C3)=C2)[C@H](OC(=O)C2=CC(O)=C(O)C(OC(=O)C3=CC(O)=C(O)C(O)=C3)=C2)[C@@H](OC(=O)C2=CC(O)=C(O)C(OC(=O)C3=CC(O)=C(O)C(O)=C3)=C2)[C@@H]1OC(=O)C1=CC(O)=C(O)C(OC(=O)C2=CC(O)=C(O)C(O)=C2)=C1
Taxol	CC1=C2C(C(=O)C3(C(CC4C(C3C(C(C2(C)C)(CC1OC(=O)C(C(C5=CC=CC=C5)NC(=O)C6=CC=CC=C6)O)O)OC(=O)C7=CC=CC=C7)(CO4)OC(=O)C)O)C)OC(=O)C
TDCPP	ClCC(CCl)OP(=O)(OC(CCl)CCl)OC(CCl)CCl
Tebuconazole	CC(C)(C)C(O)(CCC1=CC=C(Cl)C=C1)CN1C=NC=N1
Tebufenozide	CCC1=CC=C(C=C1)C(=O)NN(C(=O)C1=CC(C)=CC(C)=C1)C(C)(C)C
Tebufenpyrad	CCC1=NN(C)C(C(=O)NCC2=CC=C(C=C2)C(C)(C)C)=C1Cl
Tebupirimfos	CCOP(=S)(OC(C)C)OC1=CN=C(N=C1)C(C)(C)C
Tebuthiuron	CNC(=O)N(C)C1=NN=C(S1)C(C)(C)C
Tefluthrin	CC1=C(F)C(F)=C(COC(=O)C2C(\C=C(/Cl)C(F)(F)F)C2(C)C)C(F)=C1F
Tepraloxydim	CCC(=NOC\C=C\Cl)C1=C(O)CC(CC1=O)C1CCOCC1
Terbacil	CC1=C(Cl)C(=O)N(C(=O)N1)C(C)(C)C
Terbufos	CCOP(=S)(OCC)SCSC(C)(C)C
Terbutylazine	CCNC1=NC(=NC(=N1)Cl)NC(C)(C)C
tert-Butyl perbenzoate	CC(C)(C)OOC(=O)C1=CC=CC=C1
tert-Butylbenzene	CC(C)(C)C1=CC=CC=C1
tert-Butylhydroquinone	CC(C)(C)C1=CC(O)=CC=C1O
Testosterone propionate	CCC(=O)O[C@H]1CC[C@H]2[C@@H]3CCC4=CC(=O)CC[C@]4(C)[C@H]3CC[C@]12C
Tetrac	OC(=O)CC1=CC(I)=C(OC2=CC(I)=C(O)C(I)=C2)C(I)=C1
Tetraconazole	FC(F)C(F)(F)OCC(CN1C=NC=N1)C1=C(Cl)C=C(Cl)C=C1
Tetracycline	CN(C)[C@H]1[C@@H]2C[C@H]3C(=C(O)[C@]2(O)C(=O)C(C(N)=O)=C1O)C(=O)C1=C(C=CC=C1O)[C@@]3(C)O
Tetramethrin	CC(C)=CC1C(C(=O)OCN2C(=O)C3=C(CCCC3)C2=O)C1(C)C
Tetrodotoxin (TTX)	C(C1(C2C3C(N=C(NC34C(C1OC(C4O)(O2)O)O)N)O)O)O
Thalidomide	O=C1N(C2CCC(=O)NC2=O)C(=O)C2=CC=CC=C12
Theobromine	CN1C=NC2=C1C(=O)NC(=O)N2C
Theophylline	CN1C2=C(NC=N2)C(=O)N(C)C1=O
Thiabendazole	N1C2=C(C=CC=C2)N=C1C1=CSC=N1
Thiacloprid	ClC1=CC=C(CN2CCS\C2=N/C#N)C=N1
Thiamethoxam	CN1COCN(CC2=CN=C(Cl)S2)C1=N[N+]([O-])=O
Thiazopyr	COC(=O)C1=C(CC(C)C)C(C2=NCCS2)=C(N=C1C(F)F)C(F)(F)F
Thidiazuron	O=C(NC1=CN=NS1)NC1=CC=CC=C1
Thiobencarb	CCN(CC)C(=O)SCC1=CC=C(Cl)C=C1
Thiodicarb	CS\C(C)=N\OC(=O)N(C)SN(C)C(=O)O\N=C(/C)SC
Thiophanate-methyl	COC(=O)NC(=S)NC1=C(NC(=S)NC(=O)OC)C=CC=C1
Thiram	CN(C)C(=S)SSC(=S)N(C)C
Thymol	CC(C)C1=CC=C(C)C=C1O
Tiratricol	OC(=O)CC1=CC(I)=C(OC2=CC(I)=C(O)C=C2)C(I)=C1
TNP-470	CO[C@@H]1[C@@H](CC[C@]2(CO2)[C@H]1[C@@]1(C)O[C@@H]1CC=C(C)C)OC(=O)NC(=O)CCl
Tolazamide	CC1=CC=C(C=C1)S(=O)(=O)NC(=O)NN1CCCCCC1
Toluene-2,4-diisocyanate	CC1=CC=C(C=C1N=C=O)N=C=O
Topotecan	CCC1(C2=C(COC1=O)C(=O)N3CC4=C(C3=C2)N=C5C=CC(=C(C5=C4)CN(C)C)O)O
Tralkoxydim	CCON=C(CC)C1=C(O)CC(CC1=O)C1=C(C)C=C(C)C=C1C
Trelanserin	NC(=O)CN1C(=O)C=C(CCN2CCN(CC2)C2=NC=CC3=C2C=CS3)C2=C1C=C(F)C=C2
Tri-allate	CC(C)N(C(C)C)C(=O)SCC(Cl)=C(Cl)Cl
Triacetin	CC(=O)OCC(COC(C)=O)OC(C)=O
Triadimefon	CC(C)(C)C(=O)C(OC1=CC=C(Cl)C=C1)N1C=NC=N1
Triadimenol	CC(C)(C)C(O)C(OC1=CC=C(Cl)C=C1)N1C=NC=N1
Triamcinolone	C[C@]12C[C@H](O)[C@@]3(F)[C@@H](CCC4=CC(=O)C=C[C@]34C)[C@@H]1C[C@@H](O)[C@]2(O)C(=O)CO
Tribufos	CCCCSP(=O)(SCCCC)SCCCC
Tributyl phosphate	CCCCOP(=O)(OCCCC)OCCCC
Tributylamine	CCCCN(CCCC)CCCC
Tributyltin chloride	CCCC[Sn](Cl)(CCCC)CCCC
Tributyltin methacrylate	CCCC[Sn](CCCC)(CCCC)OC(=O)C(C)=C
Trichlorfon	COP(=O)(OC)C(O)C(Cl)(Cl)Cl
Trichloroacetic acid	OC(=O)C(Cl)(Cl)Cl
Triclocarban	ClC1=CC=C(NC(=O)NC2=CC=C(Cl)C(Cl)=C2)C=C1
Triclopyr	OC(=O)COC1=C(Cl)C=C(Cl)C(Cl)=N1
Triclosan	OC1=C(OC2=CC=C(Cl)C=C2Cl)C=CC(Cl)=C1
Tridecafluorohexylethyl methacrylate	CC(=C)C(=O)OCCC(F)(F)C(F)(F)C(F)(F)C(F)(F)C(F)(F)C(F)(F)F
Tridemorph	CCCCCCCCCCCCCN1CC(C)OC(C)C1
Triethanolamine	OCCN(CCO)CCO
Triethoxyoctylsilane	CCCCCCCC[Si](OCC)(OCC)OCC
Triethyl citrate	CCOC(=O)CC(O)(CC(=O)OCC)C(=O)OCC
Triethylene glycol	OCCOCCOCCO
Triethylene glycol bis(2-ethylhexanoate)	CCCCC(CC)C(=O)OCCOCCOCCOC(=O)C(CC)CCCC
Triethylene glycol diacetate	CC(=O)OCCOCCOCCOC(C)=O
Triethylene glycol dimethyl ether	COCCOCCOCCOC
Trifloxystrobin	CON=C(C(=O)OC)C1=C(CON=C(C)C2=CC(=CC=C2)C(F)(F)F)C=CC=C1
Trifloxysulfuron-sodium	[Na+].COC1=CC(OC)=NC(NC(=O)[N-]S(=O)(=O)C2=NC=CC=C2OCC(F)(F)F)=N1
Triflumizole	CCCOC\C(=N/C1=C(C=C(Cl)C=C1)C(F)(F)F)N1C=CN=C1
Trifluralin	CCCN(CCC)C1=C(C=C(C=C1[N+]([O-])=O)C(F)(F)F)[N+]([O-])=O
Triglycidyl isocyanurate	O=C1N(CC2CO2)C(=O)N(CC2CO2)C(=O)N1CC1CO1
Triisononyl trimellitate	CC(C)CCCCCCOC(=O)C1=CC(=C(C=C1)C(=O)OCCCCCCC(C)C)C(=O)OCCCCCCC(C)C
Trioctyl trimellitate	CCCCCCCCOC(=O)C1=CC=C(C(=O)OCCCCCCCC)C(=C1)C(=O)OCCCCCCCC
Triphenyl phosphate	O=P(OC1=CC=CC=C1)(OC1=CC=CC=C1)OC1=CC=CC=C1
Triphenyl phosphite	O(P(OC1=CC=CC=C1)OC1=CC=CC=C1)C1=CC=CC=C1
Triphenyltin hydroxide	O[Sn](C1=CC=CC=C1)(C1=CC=CC=C1)C1=CC=CC=C1
Tripropylene glycol monomethyl ether	CC(CO)OCC(C)OCC(C)OC
Tris(2-chloroethyl) phosphate	ClCCOP(=O)(OCCCl)OCCCl
Tris(2-ethylhexyl) phosphate	CCCCC(CC)COP(=O)(OCC(CC)CCCC)OCC(CC)CCCC
Tris(2-ethylhexyl) trimellitate	CCCCC(CC)COC(=O)C1=CC=C(C(=O)OCC(CC)CCCC)C(=C1)C(=O)OCC(CC)CCCC
Triticonazole	CC1(C)CCC(=CC2=CC=C(Cl)C=C2)C1(O)CN1C=NC=N1
Troglitazone	CC1=C(O)C(C)=C2CCC(C)(COC3=CC=C(CC4SC(=O)NC4=O)C=C3)OC2=C1C
UK-156819	CC1=C(C2=C(C=CC=C2)N1CCCCC(O)=O)C1=CN=CC=C1
UK-333747	COCC1=NN=C(N1C1=C(Cl)C(Cl)=CC2=C1NC(=O)C(=O)N2)C1=C[N+]([O-])=CC=C1
UK-337312	CS([O-])(=O)=O.CN(C[C@@H](CC[N+]12CCC(CC1)(CC2)C1CCCCC1)C1=CC(Cl)=C(Cl)C=C1)C(=O)C1=CC(=CC(=C1)C(F)(F)F)C(F)(F)F
UK-343664	CCCOC1=C(C=C(C=C1)S(=O)(=O)N1CCN(CC)CC1)C1=NC2=C(CC)N(CC3=CC=CC=N3)N=C2C(=O)N1
UK-373911	CN[C@H]1CC[C@@H](C2=CC=C(Cl)C(Cl)=C2)C2=CC=C(C=C12)S(N)(=O)=O
UK-416244	CSC1=CC=C(OC2=CC=C(C=C2CN(C)C)S(N)(=O)=O)C=C1C
Undecane	CCCCCCCCCCC
Urea	NC(N)=O
Urethane	CCOC(N)=O
UTP	C1=CN(C(=O)NC1=O)C2C(C(C(O2)COP(=O)(O)OP(=O)(O)OP(=O)(O)O)O)O
Valproic acid	CCCC(CCC)C(O)=O
Vernolate	CCCSC(=O)N(CCC)CCC
Vinclozolin	CC1(OC(=O)N(C1=O)C1=CC(Cl)=CC(Cl)=C1)C=C
Vincristine	CC[C@]1(O)C[C@H]2C[N@@](C1)CCC1=C(NC3=C1C=CC=C3)[C@@](C2)(C(=O)OC)C1=CC2=C(C=C1OC)N(C=O)[C@@H]1[C@]22CCN3CC=C[C@](CC)([C@@H]23)[C@@H](OC(C)=O)[C@]1(O)C(=O)OC
Vitamin E (alpha-tocopherol)	CC1=C(C(=C2CCC(OC2=C1C)(C)CCCC(C)CCCC(C)CCCC(C)C)C)O
Volinanserin	COC1=C(OC)C(=CC=C1)[C@H](O)C1CCN(CCC2=CC=C(F)C=C2)CC1
Vorinostat (SAHA)	C1=CC=C(C=C1)NC(=O)CCCCCCC(=O)NO
VPA (Act)	CCCC(CCC)C(=O)O
VX680	CC1=CC(=NN1)NC2=CC(=NC(=N2)SC3=CC=C(C=C3)NC(=O)C4CC4)N5CCN(CC5)C
Warfarin	CC(=O)CC(C1=CC=CC=C1)C1=C(O)C2=CC=CC=C2OC1=O
XAV939	C1CSCC2=C1NC(=NC2=O)C3=CC=C(C=C3)C(F)(F)F
XAV939 (inh)	C1CSCC2=C1NC(=NC2=O)C3=CC=C(C=C3)C(F)(F)F
YM218	OC(=O)\C=C\C(O)=O.CC1=C(C=CO1)C(=O)NC1=CC=C(C=C1)C(=O)N1CCC(F)(F)\C(=C/C(=O)N2CCC(CC2)N2CCCCC2)C2=C1C=CC=C2.CC1=C(C=CO1)C(=O)NC1=CC=C(C=C1)C(=O)N1CCC(F)(F)\C(=C/C(=O)N2CCC(CC2)N2CCCCC2)C2=C1C=CC=C2
Zamifenacin	C(CC1=CC2=C(OCO2)C=C1)N1CCC[C@H](C1)OC(C1=CC=CC=C1)C1=CC=CC=C1
Zenarestat	OC(=O)CN1C(=O)N(CC2=CC=C(Br)C=C2F)C(=O)C2=C1C=C(Cl)C=C2
Ziram	[Zn++].CN(C)C([S-])=S.CN(C)C([S-])=S
Zoxamide	CCC(C)(NC(=O)C1=CC(Cl)=C(C)C(Cl)=C1)C(=O)CCl
