# Supplementary material for: ToxCast chemical library Wnt screen identifies diethanolamine as an activator of neural progenitor proliferation
Source: FASEB Bioadv. 2022 Mar 28;4(7):441–53. doi: 10.1096/fba.2021-00163 (PMC9254222; doi:10.1096/fba.2021-00163)
Supplement: Supplementary file 3 — Table S2 [file FBA2-4-441-s002.xlsx]

## Sheet: Sheet1
Rank	Compound	HEK293 toxicity	Neuron toxicity	HEK/Neu toxicity	molecular target / pathway
1	Taxol	0.123216	1.07452	0.126743	BCL2 / pro-apoptotic
2	Fluorodeoxy uridine (FdU)	0.276142	1.03426	0.292072	thymidilate synthase / DNA synthesis
3	Ametryn	0.375051	1.08546	0.372249	pesticide
4	Puromycin	0.406186	0.728126	0.47364	tRNA / translation elongation
5	Irinotecan	0.570544	1.34406	0.508949	topoisomerases / DNA synthesis
6	VX680	0.546932	1.05072	0.52771	aurora kinase / mitosis
7	Vincristine	0.0470927	0.101666	0.528327	microtubules / cell cycle S-phase
8	5-azacytidine	0.509128	0.941002	0.532171	nucleotide analog / transcription and DNA replication
9	Vorinostat (SAHA)	0.607419	1.22622	0.538056	histone deactylases / apoptosis and antiproliferative
10	Flavopiridol	0.440483	0.542847	0.558948	cyclin dependent kinases / cell cycle arrest and apoptosis
11	Genistein	0.578262	1.02764	0.588825	topoisomerase 2 / DNA synthesis
12	Topotecan	0.34999	0.759152	0.605156	topoisomerase 1 / DNA synthesis
13	Boscalid	0.725294	1.1466	0.643711	succinate dehydrogenase
14	Tebuthiuron	0.936698	1.43738	0.65991
15	Icaridin	0.793132	1.26468	0.669326
16	UNC3230	0.835752	1.32622	0.67096
17	Fenamidone	0.597931	0.988178	0.672634
18	Chlorethoxyfos	0.711041	1.18157	0.674093
19	Sodium arsenite	0.42497	0.716361	0.676954
20	Glyphosate	0.909981	1.42752	0.688146
21	Quizalofop-ethyl	0.95079	1.36405	0.708833
22	Disulfoton	0.769383	1.14838	0.716739
23	Oxytetracycline dihydrate	0.7893	1.15794	0.728335
24	Malathion	0.857749	1.2714	0.736198
25	Cloprop	0.863464	1.20005	0.742129
26	UTP	0.841272	1.24728	0.745125
27	Prometon	0.803957	1.16045	0.750387
28	Lipopolysaccharide (LPS)	0.842182	1.20439	0.751408
29	Chlorpropham	0.745877	1.01863	0.762141
30	Bifenthrin	0.862548	1.139	0.766479
31	Propazine	0.811438	1.13196	0.770323
32	Difenoconazole	0.875827	1.11804	0.78035
33	Thiodicarb	0.863478	1.19694	0.781114
34	Terbacil	0.807454	1.09643	0.781359
35	Clofentezine	0.891021	1.20667	0.781666
36	Diclofop-methyl	0.88753	1.21844	0.781761
37	Paraquat	0.869755	1.17971	0.781844
38	Levofloxacin	0.875054	1.15065	0.786715
39	ICRF193	0.644157	0.818736	0.787589
40	Monobutyl phthalate	0.941886	1.2694	0.793566
41	Isoxaflutole	0.852511	1.08656	0.804921
42	Prochloraz	0.868888	1.1561	0.805265
43	Benomyl	0.789338	1.0157	0.809756
44	Atrazine	0.755001	0.956613	0.812444
45	Ethofumesate	0.954583	1.23779	0.813154
46	Prodiamine	0.78617	1.00312	0.813705
47	Monomethyl phthalate	0.979752	1.25409	0.815331
48	Imazamox	0.847511	1.08767	0.819479
49	MGK-264	0.892984	1.24314	0.820292
50	Dicloran	0.769729	1.00222	0.820445
51	Pyriproxyfen	1.02957	1.30719	0.821912
52	NSC725776	0.278774	0.407765	0.824435
53	Trifluralin	1.12459	1.40697	0.827078
54	Carbaryl	0.754898	1.06344	0.828802
55	Bendiocarb	0.908244	1.14635	0.831052
56	Cyanamide	0.791734	0.984885	0.835823
57	Azamethiphos	0.864051	1.11018	0.839169
58	Moxifloxacin	0.862193	1.1065	0.839506
59	KT5720	0.854844	1.06681	0.841927
60	Diuron	0.96844	1.20643	0.842242
61	Methidathion	0.753478	1.08548	0.843903
62	Zoxamide	0.845256	0.951234	0.844994
63	Ciprofloxacin	0.965709	1.21697	0.845188
64	Dichlorvos	0.893317	1.14138	0.847973
65	Oxamyl	0.865018	1.14798	0.849129
66	Quinoxyfen	0.934831	1.16342	0.850475
67	Fenoxaprop-ethyl	0.97577	1.16025	0.854521
68	Picloram	1.08688	1.35728	0.855942
69	EPTC	0.955034	1.17223	0.856308
70	Imazapyr	0.847369	1.08978	0.857897
71	Scopolamine	0.816605	1.02888	0.85929
72	MEHP	0.979585	1.26487	0.861112
73	Acephate	0.887879	1.09975	0.861784
74	2-(Thiocyanomethylthio)benzothiazole	1.03969	1.35386	0.867327
75	Symclosene	1.0365	1.2424	0.868998
76	Propetamphos	0.976691	1.19852	0.870359
77	Deisopropylatrazine	0.929675	1.11589	0.871607
78	Tetramethrin	0.942536	1.22872	0.873517
79	2-Phenoxyethanol	0.843681	1.08313	0.875318
80	Iprodione	0.900395	1.08037	0.877214
81	PFOS	0.926016	1.08393	0.87775
82	Captafol	0.875939	1.01701	0.88596
83	Gabazine (SR-95531)	0.914596	1.076	0.88871
84	Flufenacet	0.986283	1.16254	0.890326
85	Dimethoate	1.07784	1.29919	0.893949
86	Thiobencarb	0.939349	1.15797	0.896585
87	Lead (III) Nitrate	0.955846	1.22881	0.900936
88	Bisphenol A	0.936041	1.10854	0.901459
89	Caffeine	1.13855	1.28215	0.904411
90	Trifloxysulfuron-sodium	0.793812	0.97103	0.905868
91	DRB (5,6 Dichlorobenzinhg…)	0.697095	0.847725	0.907548
92	Flumioxazin	1.08464	1.34386	0.908544
93	Monocrotophos	0.812723	1.00231	0.908767
94	Flumetralin	0.934296	1.10284	0.909881
95	Dipropyl pyridine-2,5-dicarboxylate	1.02382	1.14586	0.910301
96	Propiconazole	0.972578	1.20758	0.910461
97	Tribufos	0.886587	1.00853	0.915417
98	Diclosulam	0.833138	0.946975	0.916754
99	Chloroneb	1.0074	1.14069	0.920909
100	Dazomet	0.91066	1.05541	0.923823
101	Triadimenol	0.950679	1.09566	0.923971
102	Fenarimol	0.994229	1.11179	0.926974
103	Fenoxycarb	0.803514	1.02434	0.928389
104	Prometryn	1.03886	1.17248	0.92887
105	DL-AP5	0.987452	1.17351	0.929484
106	Flusilazole	1.0317	1.20854	0.93002
107	Dicofol	0.841613	1.00616	0.930089
108	Diniconazole	0.990891	1.18005	0.930991
109	Fluometuron	0.935034	1.11775	0.932631
110	Azinphos-methyl	0.897409	1.05477	0.933725
111	Myclobutanil	0.971289	1.18061	0.934153
112	Lindane	0.936895	1.06979	0.934548
113	Norflurazon	0.871541	1.07774	0.934551
114	Mevinphos	0.811301	1.11157	0.934886
115	Methyl parathion	0.984814	1.09182	0.937301
116	Molinate	0.959561	1.15751	0.937933
117	Oxyfluorfen	0.771855	0.94324	0.938958
118	Hexazinone	0.861482	0.990308	0.941682
119	Imidacloprid	0.997156	1.20904	0.943673
120	Niclosamide	0.765343	0.750433	0.94532
121	Triadimefon	1.07319	1.18946	0.947286
122	Fenamiphos	0.972108	1.08159	0.952153
123	Etoxazole	1.06153	1.26122	0.952974
124	Triflumizole	0.960509	1.09026	0.953352
125	Dimethomorph	1.01427	1.21586	0.955426
126	Penoxsulam	1.05589	1.13516	0.956318
127	Methamidophos	1.06511	1.19612	0.958201
128	Fluroxypyr	1.00143	1.11771	0.958975
129	Dibutyl phthalate	1.02636	1.19198	0.962068
130	S-Bioallethrin	0.927663	0.980419	0.962874
131	Cyazofamid	0.971106	1.04973	0.963743
132	Maleic hydrazide	0.985084	1.05548	0.964252
133	Thiacloprid	0.894952	1.01546	0.964696
134	Esfenvalerate	0.913625	1.00813	0.965484
135	Thiophanate-methyl	1.07382	1.19913	0.967854
136	Tri-allate	1.07055	1.22705	0.968482
137	Oryzalin	1.15823	1.23949	0.971826
138	Dichlorprop	0.95022	1.08156	0.972723
139	Imazalil	0.849622	1.09135	0.973693
140	Vitamin E (alpha-tocopherol)	1.10265	1.15451	0.9737
141	Propoxur	0.879601	0.963963	0.974074
142	Quinclorac	1.06059	1.1446	0.976678
143	Tepraloxydim	1.05725	1.17692	0.97891
144	Sethoxydim	0.930131	1.00161	0.981679
145	Maneb	0.960942	1.03282	0.982354
146	Cycloate	0.932754	1.05866	0.98596
147	LiCl	0.975325	1.0614	0.986954
148	Lactofen	0.803972	0.869081	0.987988
149	Tebufenozide	0.914829	1.08838	0.988612
150	Boric acid	0.83897	0.910895	0.989551
151	Mancozeb	1.1198	1.15246	0.990558
152	Butachlor	0.86428	0.950144	0.990603
153	Methomyl	1.009	1.09968	0.994531
154	Triticonazole	0.921889	0.951962	0.99468
155	2,4-Dichlorophenoxyacetic acid	1.08161	1.1942	0.995196
156	Butralin	1.00418	1.04939	0.9985
157	Dimethyl phthalate	1.05566	1.15492	0.999389
158	Metribuzin	0.893717	1.02177	1.00176
159	Tetrodotoxin (TTX)	0.983751	1.02917	1.00286
160	Thidiazuron	1.02426	1.0482	1.00308
161	Mepiquat chloride	1.06382	1.19297	1.0041
162	Flumiclorac-pentyl	0.956264	1.03513	1.00621
163	Imazapic	1.1497	1.28567	1.00848
164	Chloridazon	0.980987	1.03872	1.00904
165	Ethylene thiourea	0.980432	1.04169	1.01262
166	Carboxin	1.03052	1.10393	1.01301
167	Acetamiprid	0.879064	1.07783	1.01379
168	Thiram	1.08867	1.11613	1.0162
169	Fenpropathrin	1.11964	1.13576	1.01896
170	Equol	0.963148	0.969148	1.02097
171	Pymetrozine	0.934192	1.02981	1.02104
172	Fenbuconazole	0.995035	1.03023	1.02294
173	Thiabendazole	0.950348	1.09768	1.02565
174	Mesotrione	0.905572	0.963098	1.02593
175	Triclosan	1.00232	1.07992	1.02683
176	Fenitrothion	1.05062	1.06025	1.02885
177	Imazaquin	1.07806	1.16038	1.02942
178	3-Iodo-2-propynyl-N-butylcarbamate	0.919321	1.04889	1.02974
179	Dimethylarsinic acid	1.19684	1.23859	1.03055
180	Clodinafop-propargyl	1.02359	1.06035	1.03279
181	Forchlorfenuron	1.073	1.10399	1.03324
182	DEET	0.977577	1.00876	1.03665
183	Hexythiazox	0.965549	1.03364	1.0371
184	Pyrimethanil	1.00865	1.03678	1.03771
185	Benfluralin	0.967128	1.05084	1.03801
186	2-Phenylphenol	1.02844	1.10013	1.04316
187	Anilazine	1.10109	1.10821	1.04532
188	Pendimethalin	0.960533	0.985708	1.05184
189	Famoxadone	0.901258	0.912996	1.05255
190	2,4-DB	0.942732	1.00002	1.05268
191	Semustine	1.15823	1.1571	1.05424
192	Isazofos	1.04609	1.02185	1.05449
193	Thiamethoxam	1.0736	1.09737	1.05668
194	Dichlobenil	0.936579	1.00656	1.05774
195	Pentachloronitrobenzene	0.992814	0.965953	1.06526
196	Methyl isothiocyanate	0.941178	1.05779	1.06584
197	Spirodiclofen	0.868651	0.946399	1.06788
198	Cyanazine	1.06052	1.09023	1.06898
199	PFOA	0.874395	1.08713	1.06944
200	Butafenacil	1.05522	1.10334	1.06957
201	Bromoxynil	1.12913	1.1148	1.07167
202	Chlorothalonil	0.766799	0.81709	1.07447
203	Triclopyr	0.985036	1.03381	1.07494
204	Tebupirimfos	1.13177	1.12766	1.07587
205	Propyzamide	1.19695	1.19351	1.0804
206	Phosalone	1.06696	1.02364	1.08152
207	Clorophene	1.12132	1.07349	1.08235
208	Simazine	0.963093	1.00176	1.08363
209	Tefluthrin	0.939831	1.0299	1.08417
210	Acibenzolar-S-methyl	1.07263	1.03241	1.0848
211	Di(2-ethylhexyl) phthalate	1.12674	1.09455	1.08602
212	Endosulfan	1.0626	1.06841	1.08912
213	Metolachlor	0.996833	0.984769	1.09032
214	NAPQI	1.03934	1.00092	1.09055
215	Daminozide	0.799555	0.941013	1.09063
216	Sulforaphane	0.876774	0.981808	1.09167
217	Methylene bis(thiocyanate)	1.16542	1.16281	1.09205
218	Diazinon	1.15995	1.18869	1.0926
219	Aldicarb	0.978775	0.984977	1.09636
220	Prallethrin	1.09157	1.03801	1.09696
221	NMDA	1.03359	1.0071	1.09788
222	Fluazifop-P-butyl	1.17718	1.16029	1.09823
223	Propamocarb hydrochloride	0.972649	0.979974	1.10017
224	Vinclozolin	1.07702	1.04169	1.10051
225	Isoxaben	0.89967	0.96189	1.10136
226	Captan	1.05491	1.04768	1.10143
227	Linuron	1.14097	1.10748	1.10281
228	Methoxychlor	1.13723	1.09184	1.10328
229	Clopyralid	0.943935	0.979475	1.10727
230	Methoxyfenozide	1.14042	1.1575	1.10797
231	Diazoxon	0.953797	0.891853	1.10807
232	Fluthiacet-methyl	1.0318	1.01985	1.10949
233	Clomazone	1.11348	1.1002	1.11019
234	Parathion	1.07756	1.06695	1.11173
235	17-beta-estradiol	1.01452	1.00791	1.11174
236	Valproic acid	0.862327	0.82615	1.11334
237	Dicamba	1.07429	1.16327	1.11627
238	Resmethrin	1.03646	0.958852	1.11786
239	MG132	0.359941	0.325043	1.12005
240	Trichlorfon	1.04599	1.00848	1.12431
241	Metalaxyl	1.05881	1.02368	1.1251
242	Bifenazate	1.15649	1.0628	1.12579
243	Piperonyl butoxide	1.06985	1.05266	1.12686
244	Dithiopyr	0.809655	0.93761	1.12688
245	Bromacil	1.02636	1.03582	1.12944
246	Ethalfluralin	1.1312	1.17549	1.12954
247	Buprofezin	1.02588	0.979105	1.12993
248	Fenhexamid	1.08264	1.02498	1.13254
249	Cyclanilide	0.935937	0.902187	1.13449
250	N6-Cyclopentyl adenosine	1.00172	0.930268	1.14323
251	Flufenpyr-ethyl	1.06241	0.987322	1.14832
252	Pyrithiobac-sodium	1.07768	0.971023	1.15081
253	Imazethapyr	1.00682	0.991663	1.15181
254	Dicrotophos	1.10956	1.00073	1.15606
255	Tralkoxydim	0.947611	0.933667	1.15825
256	Permethrin	1.17374	1.06108	1.1611
257	Cyfluthrin	1.14107	1.13559	1.16188
258	Naled	1.14434	1.06789	1.16478
259	Allethrin	1.17238	1.10144	1.1657
260	Sulfentrazone	0.999407	0.918011	1.16999
261	Curcumin	0.897587	0.905834	1.17934
262	Etridiazole	1.03832	0.971983	1.17957
263	Fluroxypyr-meptyl	1.17105	1.03509	1.1797
264	Iodosulfuron-methyl-sodium	1.19197	1.03528	1.18059
265	Pirimiphos-methyl	1.07403	0.99997	1.18266
266	KCl	1.04957	0.905388	1.18402
267	Oxadiazon	1.0856	0.987046	1.18694
268	Folpet	1.089	1.0633	1.18734
269	Novaluron	0.997589	0.870218	1.18752
270	Cinmethylin	1.07303	1.04193	1.18782
271	Cymoxanil	1.16615	1.00805	1.19021
272	XAV939	0.910082	0.879879	1.19145
273	Flumetsulam	1.01621	1.00938	1.19215
274	Ethoprop	1.07242	0.941958	1.19409
275	Pirimicarb	1.11996	0.989971	1.19547
276	Bensulide	1.31	1.10286	1.19657
277	2,2-Bis(4-hydroxyphenyl)-1,1,1-trichloroethane	1.0646	1.1915	1.1967
278	Butylate	1.10018	1.01719	1.20235
279	Fludioxonil	1.0932	1.05143	1.20344
280	Chlorpyrifos oxon	1.04553	0.931774	1.20644
281	Metam-sodium hydrate	1.11885	1.04854	1.20706
282	Fenthion	1.00626	0.923804	1.20754
283	Formetanate hydrochloride	1.12208	1.02588	1.20768
284	2-Methoxyethanol	1.02367	0.924221	1.21039
285	Coumaphos	1.039	1.03586	1.21104
286	Fluazifop-butyl	0.972093	1.01529	1.2112
287	Bentazone	1.07065	1.04626	1.21203
288	Pyraflufen-ethyl	0.800725	0.822589	1.21258
289	Spiroxamine	1.08987	1.15765	1.21376
290	Indoxacarb	1.01636	0.933448	1.21624
291	Clothianidin	0.973515	0.852874	1.21653
292	MCPA	1.12774	1.03612	1.21654
293	P7C3-A20	0.973475	1.06232	1.21755
294	Napropamide	0.878693	1.0547	1.21797
295	Flutolanil	0.929568	0.818184	1.22115
296	Profenofos	0.939582	0.844002	1.22452
297	Alachlor	1.08261	1.01813	1.23009
298	Acetochlor	1.11013	1.06289	1.23071
299	Cyhalofop-butyl	0.999999	0.871218	1.2362
300	Asulam	1.0209	0.948516	1.23623
301	CHIR99021 (CT99021)	0.917309	0.83094	1.23714
302	Cyprodinil	1.08296	0.903709	1.23755
303	Thiazopyr	1.01966	0.874036	1.24375
304	Nitrapyrin	0.900012	0.942952	1.25003
305	Cyromazine	0.996773	0.874892	1.25464
306	Amitraz	1.18173	1.03761	1.25496
307	Fosthiazate	1.1386	0.995894	1.25933
308	Chlorpyrifos-methyl	1.18522	0.98702	1.26493
309	Ethephon	1.05692	1.01215	1.26627
310	Propoxycarbazone-sodium	1.09705	1.1909	1.27213
311	Acifluorfen	1.09513	0.910867	1.27881
312	Myxothiazol	0.570825	0.508269	1.28408
313	Tetraconazole	1.01412	0.82234	1.2961
314	Dimethenamid	0.852547	0.759603	1.29611
315	Carfentrazone-ethyl	0.98913	0.813073	1.30255
316	Malaoxon	1.19912	1.06507	1.31791
317	(+/-)JQ1	0.869148	0.728878	1.336
318	Clopyralid-olamine	1.21363	1.05924	1.34044
319	Propanil	1.12291	0.906801	1.34219
320	Paclobutrazol	1.17099	1.01702	1.35451
321	Cypermethrin	1.14684	0.900499	1.36249
322	Cyproconazole	1.13361	0.895458	1.41142
323	Fipronil	0.964496	0.818454	1.47537
324	Sodium Azide	1.26541	0.895897	1.48869
325	Diphenylamine	1.0746	1.0439	1.51865
326	Difenzoquat metilsulfate	1.14449	1.03564	1.54811
327	DNQX	1.05783	0.9259	1.63714
328	Hexaconazole	1.13713	0.837533	1.76076
329	Milbemectin (mixture of 70% Milbemcin A4, 30% Milbemycin A3)	0.918811	0.792472	1.88397
330	Azoxystrobin	0.794091	0.81358	1.90119
331	Diquat dibromide monohydrate	0.984921	0.822884	2.08966
332	Fluoxastrobin	0.812005	0.679037	2.37726
333	Kresoxim methyl + Boscalid	0.6589	0.846834	2.60792
334	Abamectin	0.842019	0.76804	2.74454
335	Propargite	0.916627	0.708949	2.95864
336	Triphenyltin hydroxide	0.462733	0.15957	3.4598
337	Kresoxim methyl	0.954318	0.734701	4.08703	mitochondria complex 1
338	Rotenone	0.230411	0.0552081	4.42968	mitochondria complex 1
339	Bardoxolone-methyl	0.487322	0.240513	4.44666	NFKB inhibitor / oxidative stress
340	Emamectin benzoate	0.861635	0.876359	4.53939	GABA receptor / neurotransmission	0.656997
341	Fluazinam	0.972462	0.644359	4.84919	mitochondrial oxidative phosphorylation
342	Azoxystrobin + Chlorothalonil	0.695278	0.478959	5.06432
343	Tebufenpyrad	0.769291	0.184859	5.50679	mitochondria complex 1
344	Pyraclostrobin + Boscalid	0.463507	0.109987	8.6087
345	Pyraclostrobin	0.6937	0.0813039	8.78066	mitochondria complex 1
346	Fenazaquin	0.807277	0.107405	10.5165	mitochondria complex 1
347	Pyridaben	0.677996	0.065384	12.1267	mitochondria complex 1
348	Trifloxystrobin	0.88966	0.100248	14.5211	mitochondria complex 1
349	Fenpyroximate (Z,E)	0.891723	0.065015	15.3688	mitochondria complex 1
