# Supplementary material for: ToxCast chemical library Wnt screen identifies diethanolamine as an activator of neural progenitor proliferation
Source: FASEB Bioadv. 2022 Mar 28;4(7):441–53. doi: 10.1096/fba.2021-00163 (PMC9254222; doi:10.1096/fba.2021-00163)
Supplement: Supplementary file 4 — Table S3 [file FBA2-4-441-s003.xlsx]

## Sheet: Sheet1
Chemical	Percentile	rep. age female exposure (mg/kg/BW/day)	Wnt Score	notes	herbicide nHanes	pesticide nHanes
FD&C Blue No. 1	0.99975	0.0199502	-0.350396	food additive	0	0
Diethanolamine	0.97892	0.00381475	0.588064
Ethanolamine	0.9616	0.00213963	0.452142
Pyrene	0.88328	9.06e-05	-0.202339		0	1
Mevinphos	0.8745	7.57e-05	-0.119686		0	1
4-Chloroaniline	0.87412	7.52e-05	-0.19829		0	1
TNP-470	0.77334	2.69e-05	-0.515784	inhibits angiogenesis, related to spirinolactone	0	0
3,5,3'-Triiodothyronine	0.76857	2.63e-05	-0.318214		0	0
Tiratricol	0.72992	2.33e-05	-0.727122		0	0
Corticosterone	0.67809	2.04e-05	-0.0733921		0	0
CP-457920	0.67545	2.03e-05	-0.511001	interferes with shh signaling	0	0
Semustine	0.64006	1.88e-05	-0.227843		0	0
Perfluoroheptanoic acid	0.62939	1.84e-05	-0.365764	environmental contaminant, related to pfos	0	0
17alpha-Hydroxyprogesterone	0.62764	1.83e-05	-0.159262		0	0
PharmaGSID_48510	0.626	1.82e-05	-0.937472	phosphodiesterase 4 inhibitor	0	0
SB281832	0.60668	1.73e-05	-0.719552		0	0
meso-Hexestrol	0.59915	1.7e-05	-0.487179	estrogen receptor, synthetic estrogen for use as chemotherapeutic in hormone insensitive tumors.	0	0
17beta-Trenbolone	0.56037	1.55e-05	-0.285182		0	0
CP-863187	0.54631	1.52e-05	-0.856428		0	0
Cytarabine hydrochloride	0.54192	1.5e-05	-0.616301	nucleotide analogue	0	0
5alpha-Dihydrotestosterone	0.42319	1.16e-05	-0.162974		0	0
Spirodiclofen	0.33296	9.25e-06	0.00699564		0	1
Oxytetracycline hydrochloride	0.33233	9.24e-06	-0.734636		0	1
Disulfiram	0.28916	8.37e-06	-0.361554		0	0
Bensulide	0.28552	8.3e-06	-0.276587	agricultural herbicide	0	1
2,3-Dinitrotoluene	0.24912	7.54e-06	-0.344953		0	0
Flufenacet	0.22691	7.02e-06	-0.519485	pesticide	0	1
Oryzalin	0.21611	6.78e-06	-0.0781211		1	1
Propanil	0.2116	6.68e-06	0.156338		0	1
Fluridone	0.20118	6.45e-06	-0.291537		1	1
Myclobutanil	0.1998	6.43e-06	-0.232461	agricultural fungicide, steroid demethylation inhibitor	0	1
Spironolactone	0.17746	5.99e-06	-0.452772	corticosteroid, 69th most commonly prescribed medication in US, mostly for heart failure, and other hormone necessitating conditions.	0	0
Clopyralid-olamine	0.15625	5.54e-06	0.66246
Tebufenpyrad	0.15035	5.38e-06	-0.741268	agricultural pesticide	0	1
Butachlor	0.1442	5.26e-06	-0.142373		0	1
Nitrofurantoin	0.11546	4.56e-06	-0.679054	antibiotic	0	0
Fipronil	0.04945	2.68e-06	-0.257084	agricultural insecticide, GABA blocker	0	1
Cyproconazole	0.02849	2.08e-06	-0.338153	pesticide	0	1
Triticonazole	0.02661	2.03e-06	-0.022603		0	1
Carbendazim	0.00238	9.31e-07	-0.361018	agricultural fungicide, microtubules	0	1
